# Supplementary material for: Genomic analysis of Xenopus organizer function
Source: BMC Dev Biol. 2006 Jun 6;6:27. doi: 10.1186/1471-213X-6-27 (PMC1513553; doi:10.1186/1471-213X-6-27)
Supplement: Additional File 2 — Genes regulated by ectopic organizer signaling. This tab delimited table contains information about the all of the genes which passed at least one RP method test above the 10% FDR cutoff in the Nog, Nog+Dkk, or Dkk conditions, when compared to Ven, at either stage. Figure 3 shows the results of hierarchical clustering of this list; genes are listed in the same order as the cluster. Columns: List Number, Affymetrix Probe Set, Unigene ID, Gene Title, Gene Symbol. Names and symbols were assigned by the Affymetrix NetAffx database [64]. [file 1471-213X-6-27-S2.txt]

List Number	Affymetrix Probe Set	Unigene ID	Gene Title	Gene Symbol
1	Xl.16774.1.S1_at	Xl.16774	---	---
2	Xl.1643.2.S1_at	Xl.1643	Transcribed sequence with weak similarity to protein pir:I39428 (H.sapiens) I39428 alcam - human	---
3	Xl.16135.1.A1_at	Xl.16135	Transcribed sequence with moderate similarity to protein pir:A35969 (H.sapiens) A35969 heparin-binding growth factor receptor K-sam precursor - human	---
4	Xl.15131.1.A1_at	Xl.15131	Transcribed sequence with weak similarity to protein ref:NP_115505.1 (H.sapiens) hypothetical protein DKFZp434H2010 [Homo sapiens]	---
5	Xl.15963.1.S1_at	Xl.15963	secreted frizzled-related sequence protein 2	sfrp2-prov
6	Xl.25984.1.A1_at	Xl.25984	hypothetical protein MGC68579	MGC68579
7	Xl.1321.1.S1_at	Xl.1321	Transcribed sequences	---
8	Xl.3499.1.A1_at	Xl.3499	Transcribed sequence with moderate similarity to protein ref:NP_286085.1 (E. coli) beta-D-galactosidase [Escherichia coli O157:H7 EDL933]	---
9	Xl.20089.1.S1_at	Xl.20089	forkhead box I1	foxi1-prov
10	Xl.7809.1.A1_at	Xl.7809	Transcribed sequence with weak similarity to protein ref:NP_000766.2 (H.sapiens) cytochrome P450, subfamily IIJ	---
11	Xl.10885.1.A1_at	Xl.10885	Transcribed sequence with weak similarity to protein prf:1814460A (H.sapiens) 1814460A p53-associated protein [Homo sapiens]	---
12	Xl.13086.1.A1_at	Xl.13086	Transcribed sequence with strong similarity to protein ref:NP_060103.1 (H.sapiens) hypothetical protein FLJ20037 [Homo sapiens]	---
13	Xl.8630.1.S1_at	Xl.8630	similar to serum-inducible kinase	MGC53542
14	Xl.5440.1.S1_at	Xl.5440	similar to cyclin G1	MGC53060
15	Xl.11586.1.S1_at	Xl.11586	---	---
16	Xl.11186.1.A1_at	Xl.11186	Transcribed sequences	---
17	Xl.3085.1.S1_at	Xl.3085	hypothetical protein LOC398552	LOC398552
18	Xl.8630.1.S1_s_at	Xl.8630	similar to serum-inducible kinase	MGC53542
19	Xl.3464.1.A1_at	Xl.3464	Transcribed sequence with weak similarity to protein pir:T13996 (D.melanogaster) T13996 pol protein - fruit fly	---
20	Xl.16876.1.S1_at	Xl.16876	Transcribed sequence with strong similarity to protein ref:NP_286085.1 (E. coli) beta-D-galactosidase [Escherichia coli O157:H7 EDL933]	---
21	Xl.8458.1.S1_at	Xl.8458	Transcribed sequence with moderate similarity to protein ref:NP_060393.1 (H.sapiens) hypothetical protein FLJ20668 [Homo sapiens]	---
22	Xl.11186.2.S1_at	Xl.11186	Transcribed sequences	---
23	Xl.2033.2.S1_a_at	Xl.2033	Transcribed sequence with weak similarity to protein pir:T16754 (C.elegans) T16754 hypothetical protein R144.7 - Caenorhabditis elegans	---
24	Xl.4985.1.S1_x_at	Xl.4985	Transcribed sequence with weak similarity to protein sp:P28370 (H.sapiens) SN21_HUMAN Possible global transcription activator SNF2L1	---
25	Xl.25123.1.A1_x_at	Xl.25123	Transcribed sequence with moderate similarity to protein ref:NP_003015.1 (H.sapiens) intersectin 1	---
26	Xl.1942.1.A1_at	Xl.1942	hypothetical protein MGC68902	MGC68902
27	Xl.16281.2.S1_at	Xl.16281	Transcribed sequence with weak similarity to protein ref:NP_115728.1 (H.sapiens) hypothetical protein MGC11296 [Homo sapiens]	---
28	Xl.18951.1.A1_at	Xl.18951	Transcribed sequence with weak similarity to protein ref:NP_056579.1 (M.musculus) RIKEN cDNA 5730583K22 gene [Mus musculus]	---
29	Xl.19754.1.A1_at	Xl.19754	Transcribed sequence with weak similarity to protein ref:NP_504828.1 (C.elegans) C13F10.4.p [Caenorhabditis elegans]	---
30	Xl.15527.1.S1_at	Xl.15527	Transcribed sequences	---
31	Xl.19995.1.S1_at	Xl.19995	spectrin, alpha, non-erythrocytic 1 (alpha-fodrin)	sptan1-A
32	Xl.20720.1.S1_at	Xl.20720	Transcribed sequence with moderate similarity to protein pir:S54376 (H.sapiens) S54376 tripeptidyl-peptidase II	---
33	Xl.291.1.S1_at	Xl.291	homeodomain protein Mix.3	LOC398035
34	Xl.5203.1.S1_at	Xl.5203	Transcribed sequence with moderate similarity to protein sp:Q9Y689 (H.sapiens) ARL5_HUMAN ADP-ribosylation factor-like protein 5	---
35	Xl.22497.1.S1_at	Xl.22497	Transcribed sequence with weak similarity to protein sp:Q92540 (H.sapiens) Y250_HUMAN Hypothetical protein KIAA0250	---
36	Xl.4677.1.S1_at	Xl.4677	Clone S10-34-A4 mRNA sequence	---
37	Xl.18573.1.S1_at	Xl.18573	Transcribed sequence with moderate similarity to protein ref:NP_004774.1 (H.sapiens) thousand and one amino acid protein kinase [Homo sapiens]	---
38	Xl.2832.1.S1_at	Xl.2832	putative deoxyribonucleoside kinase	LOC398276
39	Xl.19458.1.S1_at	Xl.19458	Transcribed sequence with weak similarity to protein ref:NP_003972.1 (H.sapiens) protein regulator of cytokinesis 1; protein regulating cytokinesis 1 [Homo sapiens]	---
40	Xl.4977.1.A1_at	Xl.4977	Transcribed sequence with weak similarity to protein pir:TVHUY2 (H.sapiens) TVHUY2 protein-tyrosine kinase	---
41	Xl.6773.1.S1_at	Xl.6773	Transcribed sequence with weak similarity to protein sp:P13639 (H.sapiens) EF2_HUMAN Elongation factor 2	---
42	Xl.10227.3.S1_a_at	Xl.10227	Transcribed sequence with moderate similarity to protein ref:NP_038466.2 (H.sapiens) ubiquilin 1, isoform 1 [Homo sapiens]	---
43	Xl.1706.1.S1_at	Xl.1706	Clone S10-61-G10 mRNA sequence	---
44	Xl.4985.1.S1_a_at	Xl.4985	Transcribed sequence with weak similarity to protein sp:P28370 (H.sapiens) SN21_HUMAN Possible global transcription activator SNF2L1	---
45	Xl.18074.1.S1_at	Xl.18074	Transcribed sequence with weak similarity to protein ref:NP_065937.1 (H.sapiens) ubiquitin specific protease 28 [Homo sapiens]	---
46	Xl.21747.1.S1_at	Xl.21747	Transcribed sequence with weak similarity to protein ref:NP_005417.1 (H.sapiens) tumor protein p53 binding protein, 2; tumor protein p53-binding protein, 2 [Homo sapiens]	---
47	Xl.12664.1.S1_at	Xl.12664	Transcribed sequence with weak similarity to protein sp:P52739 (H.sapiens) Z131_HUMAN Zinc finger protein 131	---
48	Xl.21577.1.S1_at	Xl.21577	nucleoporin Nup153	NUP153
49	Xl.5276.1.A1_at	Xl.5276	Transcribed sequence with weak similarity to protein pir:T12546 (H.sapiens) T12546 hypothetical protein DKFZp586K2120.1 - human	---
50	Xl.23561.1.S1_at	Xl.23561	similar to myosin IC	LOC398527
51	Xl.7372.1.S1_at	Xl.7372	Transcribed sequences	---
52	Xl.26159.1.S1_s_at	Xl.26159	adaptor-related protein complex 2, mu 1 subunit	ap2m1-prov
53	Xl.21416.1.S1_at	Xl.21416	Transcribed sequence with moderate similarity to protein ref:NP_061915.1 (H.sapiens) hypothetical protein; KIAA1897 protein [Homo sapiens]	---
54	Xl.22224.1.A1_at	Xl.22224	Transcribed sequence with moderate similarity to protein pir:T12546 (H.sapiens) T12546 hypothetical protein DKFZp586K2120.1 - human	---
55	Xl.23221.1.S1_at	Xl.23221	Transcribed sequence with moderate similarity to protein ref:NP_056986.2 (H.sapiens) progestin induced protein; ubiquitin-protein ligase [Homo sapiens]	---
56	Xl.12614.2.S1_a_at	Xl.12614	Transcribed sequence with moderate similarity to protein ref:NP_004558.1 (H.sapiens) 6-phosphofructo-2-kinase/fructose-2,6-biphosphatase 4 [Homo sapiens]	---
57	Xl.6132.3.S1_a_at	Xl.6132	Transcribed sequence with strong similarity to protein sp:O00743 (H.sapiens) PPP6_HUMAN Serine/threonine protein phosphatase 6	---
58	Xl.21261.1.S1_at	Xl.21261	Transcribed sequence with moderate similarity to protein pir:T29029 (C.elegans) T29029 hypothetical protein F53G12.5 - Caenorhabditis elegans	---
59	Xl.24093.1.A1_x_at	Xl.24093	Transcribed sequence with moderate similarity to protein ref:NP_003741.1 (H.sapiens) eukaryotic translation initiation factor 3, subunit 10	---
60	Xl.21742.1.S1_at	Xl.21742	Transcribed sequence with weak similarity to protein ref:NP_057688.1 (H.sapiens) chromosome 5 open reading frame 7; putative zinc finger protein [Homo sapiens]	---
61	Xl.15030.2.S1_at	Xl.15030	Transcribed sequence with weak similarity to protein pir:T00353 (H.sapiens) T00353 hypothetical protein KIAA0697 - human	---
62	Xl.1484.1.S1_at	Xl.1484	Transcribed sequences	---
63	Xl.4631.1.S1_at	Xl.4631	histone stem-loop binding protein	SLBP
64	Xl.24093.1.A1_at	Xl.24093	Transcribed sequence with moderate similarity to protein ref:NP_003741.1 (H.sapiens) eukaryotic translation initiation factor 3, subunit 10	---
65	Xl.5962.1.S1_at	Xl.5962	Transcribed sequence with weak similarity to protein sp:P28330 (H.sapiens) ACDL_HUMAN Acyl-CoA dehydrogenase, long-chain specific, mitochondrial precursor	---
66	Xl.3647.3.S1_a_at	Xl.3647	CCAAT box transcription factor p122 subunit	CBTF122
67	Xl.7399.1.S1_at	Xl.7399	hypothetical protein MGC68459	MGC68459
68	Xl.20530.1.S1_at	Xl.20530	myosin VA (heavy polypeptide 12, myoxin)	myo5a-prov
69	Xl.13228.1.S1_at	Xl.13228	Transcribed sequence with weak similarity to protein ref:NP_060925.1 (H.sapiens) uncharacterized bone marrow protein BM039 [Homo sapiens]	---
70	Xl.21571.1.S1_s_at	Xl.21571	ubiquitin-activating enzyme E1	LOC398370
71	Xl.25354.1.S1_at	Xl.25354	Transcribed sequences	---
72	Xl.8945.1.S2_at	Xl.8945	poly(A) binding protein, cytoplasmic 1	pabpc1-prov
73	Xl.3115.1.A1_at	Xl.3115	Transcribed sequence with strong similarity to protein pir:A54868 (H.sapiens) A54868 nuclear respiratory factor 1 - human	---
74	Xl.321.1.S1_at	Xl.321	heparan sulfate 2-sulfotransferase	hs2st
75	Xl.19146.3.A1_at	Xl.19146	Transcribed sequence with weak similarity to protein ref:NP_060231.1 (H.sapiens) hypothetical protein FLJ20312 [Homo sapiens]	---
76	Xl.6757.1.S1_at	Xl.6757	Transcribed sequence with weak similarity to protein pir:A56236 (H.sapiens) A56236 probable RNA helicase 1 - human	---
77	Xl.7523.1.S1_at	Xl.7523	tyrosine phosphatase Cdc25A	LOC398141
78	Xl.1474.1.S1_a_at	Xl.1474	Transcribed sequence with moderate similarity to protein ref:NP_061898.1 (H.sapiens) chromosome 20 open reading frame 16 [Homo sapiens]	---
79	Xl.656.1.S1_at	Xl.656	putative N-acetyltransferase Camello	cml-A
80	Xl.8124.1.S1_at	Xl.8124	Transcribed sequence with weak similarity to protein sp:O35386 (M.musculus) PAHX_MOUSE Phytanoyl-CoA dioxygenase, peroxisomal precursor	---
81	Xl.4965.1.S1_at	Xl.4965	putative XIRG protein	xirg
82	Xl.251.1.S1_at	Xl.251	dickkopf homolog 1	dkk1-A
83	Xl.958.1.S2_at	Xl.958	SIP1 mRNA for smad interaction protein 1, complete cds	---
84	Xl.3374.1.A1_at	Xl.3374	Transcribed sequence with moderate similarity to protein ref:NP_062455.1 (H.sapiens) Rho guanine nucleotide exchange factor 3; RhoGEF protein; 59.8 kDA protein [Homo sapiens]	---
85	Xl.13826.1.A1_at	Xl.13826	Transcribed sequence with weak similarity to protein pir:A49013 (H.sapiens) A49013 tumor cell suppression protein HTS1 [imported] - human	---
86	Xl.3452.1.A1_at	Xl.3452	orthodenticle homolog 5	otx5-A
87	Xl.619.1.S1_at	Xl.619	Crescent	LOC398184
88	Xl.212.2.S1_a_at	Xl.212	Frzb-1 protein	Frzb-1
89	Xl.1226.1.S1_at	Xl.1226	homeobox protein	Xlim-1
90	Xl.801.1.S1_at	Xl.801	goosecoid protein	goosecoid
91	Xl.801.1.S1_s_at	Xl.801	goosecoid protein	goosecoid
92	Xl.13537.1.A1_at	Xl.13537	Transcribed sequences	---
93	Xl.3809.1.A1_at	Xl.3809	anti-dorsalizing morphogenetic protein 1	LOC398053
94	Xl.412.1.S1_at	Xl.412	frizzled-8	xfz8
95	Xl.340.1.S1_at	Xl.340	anti-dorsalizing morphogenetic protein 1	LOC398053
96	Xl.15738.1.S1_at	Xl.15738	Transcribed sequences	---
97	Xl.3004.1.A1_at	Xl.3004	homeobox protein	Otx2
98	Xl.11672.1.A1_at	Xl.11672	homeobox protein	Otx2
99	Xl.511.1.S1_at	Xl.511	OTX5b protein	otx5b
100	Xl.1268.1.S1_at	Xl.1268	homeobox protein	Otx2
101	Xl.917.1.S1_at	Xl.917	orthodenticle homolog 5	otx5-A
102	XlAffx.1.11.S1_at	XlAffx.1.11	---	---
103	Xl.3549.1.S1_at	Xl.3549	chordin	LOC398045
104	Xl.3549.1.S2_at	Xl.3549	chordin	LOC398045
105	Xl.19933.1.S1_at	Xl.19933	Transcribed sequence with moderate similarity to protein pir:T09508 (H.sapiens) T09508 intron 17 purinergic receptor P2Y5 - human	---
106	Xl.19933.2.A1_at	Xl.19933	Transcribed sequence with moderate similarity to protein pir:T09508 (H.sapiens) T09508 intron 17 purinergic receptor P2Y5 - human	---
107	Xl.6199.1.A1_x_at	Xl.6199	Transcribed sequences	---
108	Xl.21652.1.S1_s_at	Xl.21652	homeobox-containing protein	lim2b-A
109	Xl.460.1.S1_at	Xl.460	frizzled 4 protein	fz4
110	Xl.1082.1.S1_at	Xl.1082	fork head domain protein	fkh1-A
111	Xl.7969.1.S1_at	Xl.7969	Zic family member 3 heterotaxy 1 (odd-paired homolog, Drosophila)	zic3-A
112	Xl.12235.1.A1_at	Xl.12235	Transcribed sequence with weak similarity to protein ref:NP_055628.1 (H.sapiens) KIAA0806 gene product [Homo sapiens]	---
113	Xl.642.1.S1_at	Xl.642	winged helix protein	FoxD5a
114	Xl.644.1.S1_at	Xl.644	winged helix transcription factor XFD-12'	fd-12'-A-prov
115	Xl.523.1.S1_at	Xl.523	winged helix transcription factor	foxd3b-A
116	Xl.525.1.S1_at	Xl.525	forkhead box D3	foxd3-A
117	Xl.633.1.S1_a_at	Xl.633	frizzled homolog 7 (Drosophila)	Fzd7
118	Xl.633.2.S1_at	Xl.633	frizzled homolog 7 (Drosophila)	Fzd7
119	Xl.633.1.S1_at	Xl.633	frizzled homolog 7 (Drosophila)	Fzd7
120	Xl.15871.1.S1_at	Xl.15871	CDNA clone 25A6-1	---
121	Xl.12606.2.S1_a_at	Xl.12606	Transcribed sequences	---
122	Xl.12606.1.S1_at	Xl.12606	Transcribed sequences	---
123	Xl.24094.1.A1_at	Xl.24094	Transcribed sequence with weak similarity to protein ref:NP_004664.1 (H.sapiens) angiopoietin-like 1 precursor; angiopoietin Y1; angiopoietin 3 [Homo sapiens]	---
124	Xl.637.1.A1_at	Xl.637	early growth response protein	Egr1
125	Xl.23066.1.S1_at	Xl.23066	similar to myeloid ecotropic viral integration site-related gene 1	MGC52546
126	Xl.1529.1.S1_at	Xl.1529	nocA-like zinc finger 1	nzl1
127	Xl.802.1.S1_at	Xl.802	Xcad 1	LOC397753
128	Xl.3370.1.S1_at	Xl.3370	homeobox protein	HoxD1
129	Xl.610.1.S1_at	Xl.610	axin-related protein	arp-A
130	Xl.559.1.S2_at	Xl.559	frizzled 9	fzd9
131	Xl.9271.1.S1_at	Xl.9271	enhancer of split related 10	esr10-A
132	Xl.23649.1.S1_at	Xl.23649	angiotensin receptor related protein	XAngio1
133	Xl.13019.1.S1_at	Xl.13019	hypothetical protein MGC53580	MGC53580
134	Xl.16672.1.S1_at	Xl.16672	KIT ligand	kitlg-prov
135	Xl.23480.1.A1_at	Xl.23480	Transcribed sequences	---
136	Xl.5908.1.S1_s_at	Xl.5908	Xpo protein	Xpo
137	Xl.2466.1.A1_at	Xl.2466	Transcribed sequences	---
138	Xl.34.1.S1_at	Xl.34	hypothetical protein MGC68907	MGC68907
139	Xl.5908.1.S1_x_at	Xl.5908	Xpo protein	Xpo
140	Xl.11188.1.S1_at	Xl.11188	Transcribed sequences	---
141	Xl.10415.1.A1_at	Xl.10415	Transcribed sequence with weak similarity to protein sp:Q07687 (H.sapiens) DLX2_HUMAN HOMEOBOX PROTEIN DLX-2	---
142	Xl.3606.1.S1_at	Xl.3606	secreted Xwnt8 inhibitor sizzled	szl
143	Xl.620.1.S1_s_at	Xl.620	putative wnt inhibitor frzb3	LOC398164
144	Xl.620.1.S1_at	Xl.620	putative wnt inhibitor frzb3	LOC398164
145	Xl.9152.1.A1_at	Xl.9152	Transcribed sequence with weak similarity to protein ref:NP_115969.1 (H.sapiens) bHLH factor Hes7 [Homo sapiens]	---
146	Xl.182.1.S1_at	Xl.182	XFD-13 protein	xfd-13
147	Xl.22607.1.S1_at	Xl.22607	---	---
148	Xl.483.1.S1_at	Xl.483	MesP-related bHLH factor	Mespo
149	Xl.7697.1.S1_at	Xl.7697	T-box gene Tbx6	tbx6-A
150	Xl.12444.1.S1_at	Xl.12444	enhancer of split related 9	esr9
151	Xl.16449.1.S1_at	Xl.16449	homeobox containing peptide Xhox 7.1	MSX1
152	Xl.14812.1.S1_at	Xl.14812	Transcribed sequences	---
153	Xl.24878.1.A1_at	Xl.24878	Transcribed sequences	---
154	Xl.23634.1.S1_s_at	Xl.23634	hypothetical protein FLJ14299	FLJ14299
155	Xl.3435.1.A1_at	Xl.3435	Transcribed sequences	---
156	Xl.3435.1.A1_x_at	Xl.3435	Transcribed sequences	---
157	Xl.203.1.S1_at	Xl.203	posterior-ventral 1 transcription factor	PV.1
158	Xl.15202.1.A1_at	Xl.15202	msh homeo box homolog 2	msx2-A
159	Xl.21634.1.S1_at	Xl.21634	msh homeo box homolog 2	msx2-A
160	Xl.1794.1.A1_at	Xl.1794	Transcribed sequence with weak similarity to protein pir:A40560 (H.sapiens) A40560 homeotic protein Hox 7 - human	---
161	Xl.277.1.S1_at	Xl.277	Xhox3 protein	Xhox3
162	Xl.16336.1.A1_at	Xl.16336	Transcribed sequences	---
163	Xl.11129.1.A1_at	Xl.11129	Transcribed sequences	---
164	Xl.10684.1.A1_at	Xl.10684	Transcribed sequences	---
165	Xl.12130.1.S1_at	Xl.12130	homeobox protein	hox36
166	Xl.847.1.S1_s_at	Xl.847	hypothetical protein LOC398539	LOC398539
167	Xl.25932.2.A1_s_at	Xl.25932	CDNA clone 25A6-1	---
168	Xl.1592.1.A1_at	Xl.1592	Transcribed sequences	---
169	Xl.15701.1.S1_at	Xl.15701	kremen2	krm2
170	Xl.5940.1.A1_at	Xl.5940	Transcribed sequence with weak similarity to protein pir:T17319 (H.sapiens) T17319 hypothetical protein DKFZp434N178.1 - human	---
171	Xl.146.1.S1_at	Xl.146	myogenic factor Xmyf-5	XMyf-5
172	Xl.23634.1.S1_at	Xl.23634	hypothetical protein FLJ14299	FLJ14299
173	Xl.12088.1.S1_at	Xl.12088	homeobox protein GBX-2b	Gbx2b
174	Xl.8933.1.A1_at	Xl.8933	Transcribed sequences	---
175	Xl.23512.1.S1_at	Xl.23512	homeo box A1	hoxa1-A
176	Xl.1209.1.S1_at	Xl.1209	homeo box protein	hoxc6-A-prov
177	Xl.973.1.S1_at	Xl.973	homeobox protein Xgbx-2	LOC397824
178	Xl.13925.1.A1_at	Xl.13925	Transcribed sequence with weak similarity to protein sp:Q9Y2T1 (H.sapiens) AXN2_HUMAN Axin 2	---
179	Xl.283.1.S1_at	Xl.283	homeobox protein	HoxA1
180	Xl.3789.1.S1_at	Xl.3789	CCAAT/enhancer binding protein (C/EBP), alpha	cebpa-prov
181	Xl.2940.1.A1_at	Xl.2940	CDNA clone IMAGE:6317933, partial cds	---
182	Xl.1589.1.S2_at	Xl.1589	np77	LOC397989
183	Xl.3668.1.S1_at	Xl.3668	XLCL2	LOC397879
184	Xl.1244.1.S1_at	Xl.1244	maternal B9.10 protein	b9-A-prov
185	Xl.12606.2.S1_x_at	Xl.12606	Transcribed sequences	---
186	Xl.179.1.S1_at	Xl.179	similar to L-myc-2 protein	MGC52906
187	Xl.7252.1.S1_at	Xl.7252	germes	LOC398520
188	Xl.38.1.S1_at	Xl.38	Xpat protein	xpat-A
