# Supplementary material for: Genomic analysis of Xenopus organizer function
Source: BMC Dev Biol. 2006 Jun 6;6:27. doi: 10.1186/1471-213X-6-27 (PMC1513553; doi:10.1186/1471-213X-6-27)
Supplement: Additional File 3 — Genes that show similar regulation in the full organizer conditions. This tab delimited table contains information about the genes selected for our second list. Each gene was required to show either up-regulation or down-regulation that attained a RP test score less than 0.0006 in both the Nog+Dkk and Dor conditions, when compared to Ven. Genes are listed in the same order as the hierarchical cluster shown in Figure 7. Columns: List Number, Affymetrix Probe Set, Unigene ID, Gene Title, Gene Symbol. Names and symbols were assigned by the Affymetrix NetAffx database [64]. [file 1471-213X-6-27-S3.txt]

ID	probe set	Transcript ID	Gene Title	Gene Symbol
1	Xl.13965.1.A1_at	Xl.13965	Transcribed sequences	---
2	Xl.16396.1.S1_at	Xl.16396	similar to syndecan binding protein (syntenin)	MGC52622
3	Xl.6174.1.A1_at	Xl.6174	Riddle 2	Rdd2
4	Xl.1209.2.S1_a_at	Xl.1209	XlHbox1 PR II type mRNA	HOXC6
5	Xl.7697.1.S1_at	Xl.7697	T-box gene Tbx6	tbx6-A
6	Xl.11619.1.S1_at	Xl.11619	Transcribed sequences	---
7	Xl.483.1.S1_at	Xl.483	MesP-related bHLH factor	Mespo
8	Xl.22607.1.S1_at	Xl.22607	---	---
9	Xl.20670.1.S1_at	Xl.20670	Transcribed sequence with strong similarity to protein sp:P45985 (H.sapiens) MPK4_HUMAN Dual specificity mitogen-activated protein kinase kinase 4	---
10	Xl.23601.1.A1_at	Xl.23601	---	---
11	Xl.182.1.S1_at	Xl.182	XFD-13 protein	xfd-13
12	Xl.21593.1.A1_at	Xl.21593	Immunoglobulin light chain type III mRNA, partial cds	---
13	Xl.3363.1.S1_at	Xl.3363	Transcribed sequence with moderate similarity to protein pdb:1LBG (E. coli) B Chain B, Lactose Operon Repressor Bound To 21-Base Pair Symmetric Operator Dna, Alpha Carbons Only	---
14	Xl.25379.1.A1_at	Xl.25379	---	---
15	Xl.12709.1.A1_at	Xl.12709	Transcribed sequences	---
16	Xl.15236.1.S1_at	Xl.15236	Transcribed sequences	---
17	Xl.13604.1.A1_at	Xl.13604	Transcribed sequences	---
18	Xl.23634.1.S1_at	Xl.23634	hypothetical protein FLJ14299	FLJ14299
19	Xl.16032.1.A1_at	Xl.16032	Transcribed sequences	---
20	Xl.9152.1.A1_at	Xl.9152	Transcribed sequence with weak similarity to protein ref:NP_115969.1 (H.sapiens) bHLH factor Hes7 [Homo sapiens]	---
21	Xl.10967.1.S1_at	Xl.10967	Transcribed sequences	---
22	Xl.23512.1.S1_at	Xl.23512	homeo box A1	hoxa1-A
23	Xl.12869.1.A1_at	Xl.12869	Transcribed sequences	---
24	Xl.1209.1.S1_at	Xl.1209	homeo box protein	hoxc6-A-prov
25	Xl.973.1.S1_at	Xl.973	homeobox protein Xgbx-2	LOC397824
26	Xl.283.1.S1_at	Xl.283	homeobox protein	HoxA1
27	Xl.13925.1.A1_at	Xl.13925	Transcribed sequence with weak similarity to protein sp:Q9Y2T1 (H.sapiens) AXN2_HUMAN Axin 2	---
28	Xl.559.1.S2_at	Xl.559	frizzled 9	fzd9
29	Xl.559.1.S1_at	Xl.559	frizzled 10B	fzd10b
30	Xl.6195.1.A1_at	Xl.6195	Transcribed sequences	---
31	Xl.14524.1.S1_at	Xl.14524	bHLH-WRPW transcription factor ESR-5	LOC398356
32	Xl.12560.1.S1_at	Xl.12560	succinate dehydrogenase complex, subunit B, iron sulfur (Ip)	sdhb-prov
33	Xl.16273.1.A1_at	Xl.16273	Transcribed sequences	---
34	Xl.12444.1.S1_at	Xl.12444	enhancer of split related 9	esr9
35	Xl.23634.1.S1_s_at	Xl.23634	hypothetical protein FLJ14299	FLJ14299
36	Xl.24878.1.A1_at	Xl.24878	Transcribed sequences	---
37	Xl.16449.1.S1_at	Xl.16449	homeobox containing peptide Xhox 7.1	MSX1
38	Xl.15362.1.A1_at	Xl.15362	Transcribed sequences	---
39	Xl.14812.1.S1_at	Xl.14812	Transcribed sequences	---
40	Xl.2769.1.S1_at	Xl.2769	XFGF-20 protein	XFGF-20
41	Xl.6173.1.A1_at	Xl.6173	Transcribed sequences	---
42	Xl.1108.1.S1_at	Xl.1108	similar to protocadherin 18	MGC52553
43	Xl.637.1.A1_at	Xl.637	early growth response protein	Egr1
44	Xl.13.2.A1_at	Xl.13	receptor tyrosine kinase	pag
45	Xl.802.1.S1_at	Xl.802	Xcad 1	LOC397753
46	Xl.3370.1.S1_at	Xl.3370	homeobox protein	HoxD1
47	Xl.610.1.S1_at	Xl.610	axin-related protein	arp-A
48	Xl.399.1.S1_at	Xl.399	homeobox protein BIX4	Bix4
49	Xl.12067.1.S1_at	Xl.12067	enhancer of split related 2	ESR2
50	Xl.11148.1.A1_at	Xl.11148	Transcribed sequences	---
51	Xl.298.1.S1_at	Xl.298	homeobox protein BIX1	Bix1
52	Xl.15142.1.S1_at	Xl.15142	Transcribed sequence with weak similarity to protein ref:NP_115969.1 (H.sapiens) bHLH factor Hes7 [Homo sapiens]	---
53	Xl.15701.1.S1_at	Xl.15701	kremen2	krm2
54	Xl.1654.1.A1_at	Xl.1654	Transcribed sequence with weak similarity to protein sp:P51523 (H.sapiens) ZN84_HUMAN Zinc finger protein 84	---
55	Xl.3668.1.S1_at	Xl.3668	XLCL2	LOC397879
56	Xl.2370.1.A1_at	Xl.2370	Transcribed sequence with weak similarity to protein ref:NP_000757.2 (H.sapiens) cytochrome P450, subfamily IIA	---
57	Xl.25825.1.A1_at	Xl.25825	Transcribed sequence with moderate similarity to protein ref:NP_056180.1 (H.sapiens) AMMECR1 protein [Homo sapiens]	---
58	Xl.2149.1.A1_at	Xl.2149	Transcribed sequences	---
59	Xl.1690.1.S1_at	Xl.1690	transcription factor SOX9	SOX9
60	Xl.11188.1.S1_at	Xl.11188	Transcribed sequences	---
61	Xl.10415.1.A1_at	Xl.10415	Transcribed sequence with weak similarity to protein sp:Q07687 (H.sapiens) DLX2_HUMAN HOMEOBOX PROTEIN DLX-2	---
62	Xl.21677.2.A1_at	Xl.21677	Transcribed sequence with strong similarity to protein sp:Q16181 (H.sapiens) SEP7_HUMAN Septin 7	---
63	Xl.203.1.S1_at	Xl.203	posterior-ventral 1 transcription factor	PV.1
64	Xl.699.1.S1_s_at	Xl.699	VENT-2 transcription factor	LOC397948
65	Xl.366.1.S1_x_at	Xl.366	Xbr-1b protein	Xbr-1b
66	Xl.21634.1.S1_at	Xl.21634	msh homeo box homolog 2	msx2-A
67	Xl.1794.1.A1_at	Xl.1794	Transcribed sequence with weak similarity to protein pir:A40560 (H.sapiens) A40560 homeotic protein Hox 7 - human	---
68	Xl.15202.1.A1_at	Xl.15202	msh homeo box homolog 2	msx2-A
69	Xl.5131.1.S1_at	Xl.5131	similar to LIM domain only 4	MGC52771
70	Xl.5908.2.A1_at	Xl.5908	Xpo protein	Xpo
71	Xl.3435.1.A1_at	Xl.3435	Transcribed sequences	---
72	Xl.3435.1.A1_x_at	Xl.3435	Transcribed sequences	---
73	Xl.3529.1.A1_at	Xl.3529	Transcribed sequences	---
74	Xl.16733.1.A1_at	Xl.16733	Transcribed sequence with weak similarity to protein sp:O14627 (H.sapiens) CDX4_HUMAN HOMEOBOX PROTEIN CDX-4	---
75	Xl.975.1.S1_at	Xl.975	transcription factor Tbx3	Tbx3
76	Xl.558.1.S1_at	Xl.558	homeodomain transcription factor Xvex-1	Xvex-1
77	Xl.620.1.S1_s_at	Xl.620	putative wnt inhibitor frzb3	LOC398164
78	Xl.620.1.S1_at	Xl.620	putative wnt inhibitor frzb3	LOC398164
79	Xl.4715.1.S1_at	Xl.4715	BAMBI protein (TGF-beta signalling)	bambi-A
80	Xl.3606.1.S1_at	Xl.3606	secreted Xwnt8 inhibitor sizzled	szl
81	Xl.15745.1.A1_at	Xl.15745	Transcribed sequence with moderate similarity to protein ref:NP_055111.1 (H.sapiens) calpain 7; calpain like protease; homolog of Aspergillus Nidulans PALB [Homo sapiens]	---
82	Xl.15270.1.A1_at	Xl.15270	Transcribed sequences	---
83	Xl.2208.1.A1_at	Xl.2208	plakophilin-3	LOC403375
84	Xl.22609.1.S1_at	Xl.22609	Transcribed sequences	---
85	Xl.277.1.S1_at	Xl.277	Xhox3 protein	Xhox3
86	Xl.16336.1.A1_at	Xl.16336	Transcribed sequences	---
87	Xl.12130.1.S1_at	Xl.12130	homeobox protein	hox36
88	Xl.880.1.S1_at	Xl.880	wingless-type MMTV integration site family, member 3	wnt3a-A
89	Xl.13019.1.S1_at	Xl.13019	hypothetical protein MGC53580	MGC53580
90	Xl.209.1.S1_at	Xl.209	CDNA clone 10C6	---
91	Xl.10684.1.A1_at	Xl.10684	Transcribed sequences	---
92	Xl.5908.1.S1_s_at	Xl.5908	Xpo protein	Xpo
93	Xl.5908.1.S1_x_at	Xl.5908	Xpo protein	Xpo
94	Xl.24036.1.A1_at	Xl.24036	Transcribed sequences	---
95	Xl.10764.1.A1_at	Xl.10764	Transcribed sequence with weak similarity to protein sp:Q9NR56 (H.sapiens) MBNL_HUMAN Muscleblind-like protein	---
96	Xl.46.1.S1_at	Xl.46	T-cell factor XTCF-3	tcf3-A
97	Xl.2940.1.A1_at	Xl.2940	CDNA clone IMAGE:6317933, partial cds	---
98	Xl.9590.1.A1_at	Xl.9590	Transcribed sequences	---
99	Xl.378.1.S1_at	Xl.378	Xnr-4	Xnr4
100	Xl.23718.1.A1_at	Xl.23718	matrix metalloproteinase 14	mmp14
101	Xl.3680.1.A1_at	Xl.3680	Transcribed sequence with weak similarity to protein ref:NP_083897.1 (M.musculus) RIKEN cDNA 2410004L22 [Mus musculus]	---
102	Xl.4724.1.A1_at	Xl.4724	Transcribed sequence with weak similarity to protein ref:NP_060249.1 (H.sapiens) hypothetical protein FLJ20354 [Homo sapiens]	---
103	Xl.6930.1.A1_at	Xl.6930	Transcribed sequences	---
104	Xl.656.1.S1_at	Xl.656	putative N-acetyltransferase Camello	cml-A
105	Xl.8124.1.S1_at	Xl.8124	Transcribed sequence with weak similarity to protein sp:O35386 (M.musculus) PAHX_MOUSE Phytanoyl-CoA dioxygenase, peroxisomal precursor	---
106	Xl.4965.1.S1_at	Xl.4965	putative XIRG protein	xirg
107	Xl.1736.1.S1_at	Xl.1736	Transcribed sequence with weak similarity to protein pir:A38585 (H.sapiens) A38585 deoxycytidine kinase	---
108	Xl.691.2.A1_x_at	Xl.691	cytoskeletal protein 4.1	LOC397741
109	Xl.21652.1.S1_s_at	Xl.21652	homeobox-containing protein	lim2b-A
110	Xl.1643.2.S1_at	Xl.1643	Transcribed sequence with weak similarity to protein pir:I39428 (H.sapiens) I39428 alcam - human	---
111	Xl.1066.1.A1_at	Xl.1066	homeobox protein	LOC397703
112	Xl.2168.1.S1_s_at	Xl.2168	hypothetical protein MGC52598	MGC52598
113	Xl.1643.2.S1_a_at	Xl.1643	Transcribed sequence with weak similarity to protein pir:I39428 (H.sapiens) I39428 alcam - human	---
114	Xl.1643.1.A1_at	Xl.1643	Transcribed sequence with weak similarity to protein pir:I39428 (H.sapiens) I39428 alcam - human	---
115	Xl.19933.1.S1_at	Xl.19933	Transcribed sequence with moderate similarity to protein pir:T09508 (H.sapiens) T09508 intron 17 purinergic receptor P2Y5 - human	---
116	Xl.19933.2.A1_at	Xl.19933	Transcribed sequence with moderate similarity to protein pir:T09508 (H.sapiens) T09508 intron 17 purinergic receptor P2Y5 - human	---
117	Xl.3005.2.S1_a_at	Xl.3005	hypothetical protein MGC68418	MGC68418
118	Xl.633.1.S1_at	Xl.633	frizzled homolog 7 (Drosophila)	Fzd7
119	Xl.633.2.S1_at	Xl.633	frizzled homolog 7 (Drosophila)	Fzd7
120	Xl.11964.1.S2_at	Xl.11964	sprouty 2	LOC398313
121	Xl.1607.1.S1_at	Xl.1607	Transcribed sequences	---
122	Xl.21726.1.S1_at	Xl.21726	Transcribed sequence	---
123	Xl.7969.1.S1_at	Xl.7969	Zic family member 3 heterotaxy 1 (odd-paired homolog, Drosophila)	zic3-A
124	Xl.633.1.S1_a_at	Xl.633	frizzled homolog 7 (Drosophila)	Fzd7
125	Xl.14954.1.A1_at	Xl.14954	Transcribed sequence with weak similarity to protein ref:NP_036414.1 (H.sapiens) potassium voltage-gated channel, Isk-related family, member 1-like; KCNE1-like [Homo sapiens]	---
126	Xl.958.1.S2_at	Xl.958	SIP1 mRNA for smad interaction protein 1, complete cds	---
127	Xl.1243.1.S1_at	Xl.1243	dual specificity phosphatase 1	dusp1-prov
128	Xl.13826.1.A1_at	Xl.13826	Transcribed sequence with weak similarity to protein pir:A49013 (H.sapiens) A49013 tumor cell suppression protein HTS1 [imported] - human	---
129	Xl.19986.1.S1_at	Xl.19986	patched-2'	ptch2'-A
130	Xl.3374.1.A1_at	Xl.3374	Transcribed sequence with moderate similarity to protein ref:NP_062455.1 (H.sapiens) Rho guanine nucleotide exchange factor 3; RhoGEF protein; 59.8 kDA protein [Homo sapiens]	---
131	Xl.10150.1.A1_at	Xl.10150	Transcribed sequences	---
132	Xl.15572.1.A1_at	Xl.15572	Transcribed sequence with weak similarity to protein ref:NP_115969.1 (H.sapiens) bHLH factor Hes7 [Homo sapiens]	---
133	Xl.12126.1.S1_at	Xl.12126	HES-related 1B	XHR1-B
134	Xl.2237.1.S2_at	Xl.2237	similar to zinc finger protein of the cerebellum 2	MGC52548
135	Xl.24155.1.A1_at	Xl.24155	Transcribed sequences	---
136	Xl.619.1.S1_at	Xl.619	Crescent	LOC398184
137	Xl.1226.1.S1_at	Xl.1226	homeobox protein	Xlim-1
138	Xl.16395.1.S1_at	Xl.16395	hypothetical protein MGC53682	MGC53682
139	Xl.801.1.S1_at	Xl.801	goosecoid protein	goosecoid
140	Xl.801.1.S1_s_at	Xl.801	goosecoid protein	goosecoid
141	Xl.13537.1.A1_at	Xl.13537	Transcribed sequences	---
142	Xl.3809.1.A1_at	Xl.3809	anti-dorsalizing morphogenetic protein 1	LOC398053
143	Xl.340.1.S1_at	Xl.340	anti-dorsalizing morphogenetic protein 1	LOC398053
144	Xl.412.1.S1_at	Xl.412	frizzled-8	xfz8
145	Xl.1100.1.S1_at	Xl.1100	transcription factor XTCF-3b	LOC397863
146	Xl.15738.1.S1_at	Xl.15738	Transcribed sequences	---
147	Xl.7474.1.S1_at	Xl.7474	Mig30	LOC398291
148	Xl.3549.1.S1_at	Xl.3549	chordin	LOC398045
149	Xl.3549.1.S2_at	Xl.3549	chordin	LOC398045
150	Xl.1268.1.S1_at	Xl.1268	homeobox protein	Otx2
151	Xl.917.1.S1_at	Xl.917	orthodenticle homolog 5	otx5-A
152	XlAffx.1.11.S1_at	XlAffx.1.11	---	---
153	Xl.3004.1.A1_at	Xl.3004	homeobox protein	Otx2
154	Xl.11672.1.A1_at	Xl.11672	homeobox protein	Otx2
155	Xl.511.1.S1_at	Xl.511	OTX5b protein	otx5b
156	Xl.1669.1.S1_at	Xl.1669	CDNA clone IMAGE:6880181	---
157	Xl.368.1.S1_at	Xl.368	cerberus	cer
158	Xl.834.1.S1_at	Xl.834	noggin	nog-A
159	Xl.24121.1.A1_at	Xl.24121	Transcribed sequence with moderate similarity to protein sp:P11166 (H.sapiens) GTR1_HUMAN Solute carrier family 2, facilitated glucose transporter, member 1	---
160	Xl.212.2.S1_a_at	Xl.212	Frzb-1 protein	Frzb-1
161	Xl.373.1.S1_at	Xl.373	eomesodermin	LOC398065
162	Xl.24723.1.A1_at	Xl.24723	Transcribed sequences	---
163	Xl.155.1.S1_at	Xl.155	homeobox Iroquois protein 2	irx2-A
164	Xl.3452.1.A1_at	Xl.3452	orthodenticle homolog 5	otx5-A
165	Xl.1047.1.S1_at	Xl.1047	LIM class homeodomain protein	lim5/Lhx5
166	Xl.69.1.S1_at	Xl.69	homeobox Iro protein	LOC397976
167	Xl.523.1.S1_at	Xl.523	winged helix transcription factor	foxd3b-A
168	Xl.525.1.S1_at	Xl.525	forkhead box D3	foxd3-A
169	Xl.12976.1.S1_at	Xl.12976	hypothetical protein MGC52909	MGC52909
170	Xl.12235.1.A1_at	Xl.12235	Transcribed sequence with weak similarity to protein ref:NP_055628.1 (H.sapiens) KIAA0806 gene product [Homo sapiens]	---
171	Xl.642.1.S1_at	Xl.642	winged helix protein	FoxD5a
172	Xl.644.1.S1_at	Xl.644	winged helix transcription factor XFD-12'	fd-12'-A-prov
173	Xl.441.1.S1_at	Xl.441	forkhead transcription factor	pintallavis-A-prov
174	Xl.2237.1.S1_at	Xl.2237	similar to zinc finger protein of the cerebellum 2	MGC52548
175	Xl.460.1.S1_at	Xl.460	frizzled 4 protein	fz4
176	Xl.1796.1.S1_at	Xl.1796	odd-paired-like	opl
177	Xl.1796.1.S2_at	Xl.1796	odd-paired-like	opl
178	Xl.188.1.S1_at	Xl.188	XlSOX-2	Sox-2
179	Xl.6199.1.A1_x_at	Xl.6199	Transcribed sequences	---
180	Xl.35.1.S1_at	Xl.35	Xnot protein	LOC397961
181	Xl.19986.1.S1_x_at	Xl.19986	patched-2'	ptch2'-A
182	Xl.16206.1.A1_at	Xl.16206	hypothetical protein MGC64592	MGC64592
183	Xl.1082.1.S1_at	Xl.1082	fork head domain protein	fkh1-A
184	Xl.3378.1.S1_at	Xl.3378	hypothetical protein LOC398863	LOC398863
185	Xl.23586.1.S1_at	Xl.23586	CDNA clone 14E5	---
186	Xl.6392.1.A1_at	Xl.6392	sodium solute transporter Vito	vito
187	Xl.403.1.S1_at	Xl.403	forkhead-domain-containing protein 5	fkh-5
188	Xl.251.1.S1_at	Xl.251	dickkopf homolog 1	dkk1-A
189	Xl.8924.1.A1_at	Xl.8924	---	---
190	Xl.16077.1.A1_at	Xl.16077	Transcribed sequences	---
191	Xl.4985.1.S1_x_at	Xl.4985	Transcribed sequence with weak similarity to protein sp:P28370 (H.sapiens) SN21_HUMAN Possible global transcription activator SNF2L1	---
192	Xl.1919.1.A1_at	Xl.1919	Transcribed sequences	---
193	Xl.61.1.S1_at	Xl.61	lamina associated polypeptide 2	LAP2
194	Xl.15131.1.A1_at	Xl.15131	Transcribed sequence with weak similarity to protein ref:NP_115505.1 (H.sapiens) hypothetical protein DKFZp434H2010 [Homo sapiens]	---
195	Xl.1154.1.S1_at	Xl.1154	cellular retinoic acid binding protein 2	crabp2-A
196	Xl.1683.1.S1_at	Xl.1683	hypothetical protein MGC68910	MGC68910
197	Xl.15963.1.S1_at	Xl.15963	secreted frizzled-related sequence protein 2	sfrp2-prov
198	Xl.25984.1.A1_at	Xl.25984	hypothetical protein MGC68579	MGC68579
199	Xl.1077.1.S1_at	Xl.1077	lunatic fringe	LOC397855
200	Xl.131.1.S1_at	Xl.131	XANF-1 protein	XANF-1
201	Xl.24026.1.A1_at	Xl.24026	Transcribed sequence with weak similarity to protein ref:NP_060924.4 (H.sapiens) nucleolar protein ANKT [Homo sapiens]	---
202	Xl.2881.1.S1_at	Xl.2881	African clawed frog L-myc oncogene (xL-myc1)	xL-myc1
203	Xl.5774.2.S1_a_at	Xl.5774	vaccinia related kinase 1	vrk1-prov
204	Xl.291.1.S1_at	Xl.291	homeodomain protein Mix.3	LOC398035
205	Xl.464.3.A1_at	Xl.464	Clone 2 lamina associated protein 2-beta isoform mRNA, complete cds	---
206	Xl.7399.1.S1_at	Xl.7399	hypothetical protein MGC68459	MGC68459
207	Xl.25507.1.S1_at	Xl.25507	Zinc finger protein mRNA, clone XLcOF8.4	---
208	Xl.21571.1.S1_s_at	Xl.21571	ubiquitin-activating enzyme E1	LOC398370
209	Xl.7830.1.A1_at	Xl.7830	Transcribed sequence with weak similarity to protein ref:NP_286085.1 (E. coli) beta-D-galactosidase [Escherichia coli O157:H7 EDL933]	---
210	Xl.21577.1.S1_at	Xl.21577	nucleoporin Nup153	NUP153
211	Xl.4985.1.S1_a_at	Xl.4985	Transcribed sequence with weak similarity to protein sp:P28370 (H.sapiens) SN21_HUMAN Possible global transcription activator SNF2L1	---
212	Xl.1706.1.S1_at	Xl.1706	Clone S10-61-G10 mRNA sequence	---
213	Xl.12614.2.S1_a_at	Xl.12614	Transcribed sequence with moderate similarity to protein ref:NP_004558.1 (H.sapiens) 6-phosphofructo-2-kinase/fructose-2,6-biphosphatase 4 [Homo sapiens]	---
214	Xl.12664.1.S1_at	Xl.12664	Transcribed sequence with weak similarity to protein sp:P52739 (H.sapiens) Z131_HUMAN Zinc finger protein 131	---
215	Xl.21747.1.S1_at	Xl.21747	Transcribed sequence with weak similarity to protein ref:NP_005417.1 (H.sapiens) tumor protein p53 binding protein, 2; tumor protein p53-binding protein, 2 [Homo sapiens]	---
216	Xl.1322.1.A1_at	Xl.1322	NBRP cDNA clone:XL423p12ex, 3' end	---
217	Xl.24093.1.A1_at	Xl.24093	Transcribed sequence with moderate similarity to protein ref:NP_003741.1 (H.sapiens) eukaryotic translation initiation factor 3, subunit 10	---
218	Xl.4631.1.S1_at	Xl.4631	histone stem-loop binding protein	SLBP
219	Xl.3647.3.S1_a_at	Xl.3647	CCAAT box transcription factor p122 subunit	CBTF122
220	Xl.5962.1.S1_at	Xl.5962	Transcribed sequence with weak similarity to protein sp:P28330 (H.sapiens) ACDL_HUMAN Acyl-CoA dehydrogenase, long-chain specific, mitochondrial precursor	---
