# Supplementary material for: Genomic analysis of Xenopus organizer function
Source: BMC Dev Biol. 2006 Jun 6;6:27. doi: 10.1186/1471-213X-6-27 (PMC1513553; doi:10.1186/1471-213X-6-27)
Supplement: Additional File 4 — GO Biological Process annotation of the Xenopus laevis genome. This tab delimited table contains the machine-generated GO Biological Process annotation used in this paper. Columns: Affymetrix Probe Set, Confidence Value, Biological Process ID, Biological Process Term. [file 1471-213X-6-27-S4.txt]

Affymetrix Probe Set	Confidence Value	Biological Process ID	Biological Process Term
Xl.20555.1.S1_at	70%	GO:0000003	reproduction
Xl.3439.1.S1_at	70%	GO:0000003	reproduction
Xl.3328.1.A1_at	77%	GO:0000017	alpha-glucoside transport
Xl.3242.1.S1_at	70%	GO:0000023	maltose metabolism
Xl.7122.1.S1_at	74%	GO:0000038	very-long-chain fatty acid metabolism
Xl.15591.1.S1_at	75%	GO:0000038	very-long-chain fatty acid metabolism
Xl.16511.1.A1_at	91%	GO:0000038	very-long-chain fatty acid metabolism
Xl.9882.1.A1_at	93%	GO:0000038	very-long-chain fatty acid metabolism
Xl.15221.1.S1_at	95%	GO:0000038	very-long-chain fatty acid metabolism
Xl.4756.1.A1_at	71%	GO:0000066	mitochondrial ornithine transport
Xl.3821.1.A1_at	73%	GO:0000066	mitochondrial ornithine transport
Xl.12122.1.S1_at	74%	GO:0000066	mitochondrial ornithine transport
Xl.13169.1.S1_at	74%	GO:0000066	mitochondrial ornithine transport
Xl.14285.1.A1_at	75%	GO:0000066	mitochondrial ornithine transport
Xl.928.1.S1_at	70%	GO:0000067	DNA replication and chromosome cycle
Xl.4734.2.A1_at	71%	GO:0000067	DNA replication and chromosome cycle
Xl.1030.1.S1_at	82%	GO:0000067	DNA replication and chromosome cycle
Xl.22474.1.A1_at	70%	GO:0000074	regulation of cell cycle
Xl.6393.1.S1_at	70%	GO:0000074	regulation of cell cycle
Xl.16773.1.A1_at	71%	GO:0000074	regulation of cell cycle
Xl.12078.1.S1_at	72%	GO:0000074	regulation of cell cycle
Xl.7053.2.S1_a_at	72%	GO:0000074	regulation of cell cycle
Xl.2334.1.A1_at	73%	GO:0000074	regulation of cell cycle
Xl.901.1.S1_s_at	73%	GO:0000074	regulation of cell cycle
Xl.13210.1.A1_at	73%	GO:0000074	regulation of cell cycle
Xl.12101.1.S1_at	73%	GO:0000074	regulation of cell cycle
Xl.3625.1.S1_at	73%	GO:0000074	regulation of cell cycle
Xl.5089.1.S1_at	73%	GO:0000074	regulation of cell cycle
Xl.3666.1.S1_a_at	74%	GO:0000074	regulation of cell cycle
Xl.12979.1.A1_at	74%	GO:0000074	regulation of cell cycle
Xl.21852.1.S1_s_at	74%	GO:0000074	regulation of cell cycle
Xl.617.1.S1_at	74%	GO:0000074	regulation of cell cycle
Xl.6479.1.S2_at	74%	GO:0000074	regulation of cell cycle
Xl.312.1.S1_at	74%	GO:0000074	regulation of cell cycle
Xl.841.1.S1_a_at	74%	GO:0000074	regulation of cell cycle
Xl.9731.1.A1_at	74%	GO:0000074	regulation of cell cycle
Xl.25059.1.S1_at	74%	GO:0000074	regulation of cell cycle
Xl.16401.1.A1_x_at	74%	GO:0000074	regulation of cell cycle
Xl.3190.1.S1_at	74%	GO:0000074	regulation of cell cycle
Xl.8231.1.A1_at	74%	GO:0000074	regulation of cell cycle
Xl.5440.1.S1_at	74%	GO:0000074	regulation of cell cycle
Xl.1739.1.S1_at	74%	GO:0000074	regulation of cell cycle
Xl.21579.1.A1_at	74%	GO:0000074	regulation of cell cycle
Xl.21804.1.S1_s_at	74%	GO:0000074	regulation of cell cycle
Xl.312.1.S2_at	74%	GO:0000074	regulation of cell cycle
Xl.468.1.S1_at	74%	GO:0000074	regulation of cell cycle
Xl.900.1.S1_at	74%	GO:0000074	regulation of cell cycle
Xl.21804.1.S1_at	74%	GO:0000074	regulation of cell cycle
Xl.4573.1.S1_at	74%	GO:0000074	regulation of cell cycle
Xl.21579.1.S1_s_at	74%	GO:0000074	regulation of cell cycle
Xl.16401.1.A1_at	74%	GO:0000074	regulation of cell cycle
Xl.25897.1.A1_at	74%	GO:0000074	regulation of cell cycle
Xl.3969.1.S1_at	74%	GO:0000074	regulation of cell cycle
Xl.3666.2.S1_at	74%	GO:0000074	regulation of cell cycle
Xl.21852.1.S1_at	74%	GO:0000074	regulation of cell cycle
Xl.841.3.S1_a_at	74%	GO:0000074	regulation of cell cycle
Xl.13643.1.A1_at	74%	GO:0000074	regulation of cell cycle
Xl.6479.1.S1_at	74%	GO:0000074	regulation of cell cycle
Xl.21990.1.S1_at	75%	GO:0000074	regulation of cell cycle
Xl.1678.1.S1_at	75%	GO:0000074	regulation of cell cycle
Xl.6677.1.S1_a_at	75%	GO:0000074	regulation of cell cycle
Xl.150.1.S1_at	75%	GO:0000074	regulation of cell cycle
Xl.255.1.S1_at	75%	GO:0000074	regulation of cell cycle
Xl.7335.1.A1_at	75%	GO:0000074	regulation of cell cycle
Xl.702.1.S1_a_at	75%	GO:0000074	regulation of cell cycle
Xl.22023.2.S1_a_at	75%	GO:0000074	regulation of cell cycle
Xl.22023.2.S1_x_at	75%	GO:0000074	regulation of cell cycle
Xl.899.1.S1_at	75%	GO:0000074	regulation of cell cycle
Xl.21952.1.S1_at	75%	GO:0000074	regulation of cell cycle
Xl.702.1.S1_at	75%	GO:0000074	regulation of cell cycle
Xl.4276.1.S1_at	75%	GO:0000074	regulation of cell cycle
Xl.22023.1.A1_at	75%	GO:0000074	regulation of cell cycle
Xl.6677.2.S1_a_at	75%	GO:0000074	regulation of cell cycle
Xl.6282.1.S1_at	75%	GO:0000074	regulation of cell cycle
Xl.772.1.S1_at	75%	GO:0000074	regulation of cell cycle
Xl.702.2.S1_at	75%	GO:0000074	regulation of cell cycle
Xl.21086.1.S1_at	75%	GO:0000074	regulation of cell cycle
Xl.693.5.A1_a_at	75%	GO:0000074	regulation of cell cycle
Xl.5701.1.S1_at	75%	GO:0000074	regulation of cell cycle
Xl.12976.1.S1_at	75%	GO:0000074	regulation of cell cycle
Xl.2789.1.A1_at	75%	GO:0000074	regulation of cell cycle
Xl.897.1.S1_at	75%	GO:0000074	regulation of cell cycle
Xl.2595.1.S1_at	75%	GO:0000074	regulation of cell cycle
Xl.693.5.S1_a_at	75%	GO:0000074	regulation of cell cycle
Xl.693.5.S1_x_at	75%	GO:0000074	regulation of cell cycle
Xl.4212.2.S1_at	75%	GO:0000074	regulation of cell cycle
Xl.4297.1.S1_at	75%	GO:0000074	regulation of cell cycle
Xl.4606.1.S1_at	75%	GO:0000074	regulation of cell cycle
Xl.12583.1.A1_at	75%	GO:0000074	regulation of cell cycle
Xl.1161.1.S1_at	76%	GO:0000074	regulation of cell cycle
Xl.19981.1.S1_at	77%	GO:0000074	regulation of cell cycle
Xl.1694.1.S1_at	77%	GO:0000074	regulation of cell cycle
Xl.334.1.S1_at	78%	GO:0000074	regulation of cell cycle
Xl.4275.1.S1_at	80%	GO:0000074	regulation of cell cycle
Xl.614.1.S1_at	80%	GO:0000074	regulation of cell cycle
Xl.4275.2.S1_a_at	80%	GO:0000074	regulation of cell cycle
Xl.7053.2.S1_a_at	71%	GO:0000075	cell cycle checkpoint
Xl.4606.1.S1_at	76%	GO:0000075	cell cycle checkpoint
Xl.6677.1.S1_a_at	77%	GO:0000075	cell cycle checkpoint
Xl.6677.2.S1_a_at	77%	GO:0000075	cell cycle checkpoint
Xl.21086.1.S1_at	80%	GO:0000075	cell cycle checkpoint
Xl.7053.2.S1_a_at	71%	GO:0000076	DNA replication checkpoint
Xl.21029.1.S1_at	74%	GO:0000077	DNA damage checkpoint
Xl.21852.1.S1_s_at	74%	GO:0000077	DNA damage checkpoint
Xl.3666.2.S1_at	74%	GO:0000077	DNA damage checkpoint
Xl.21852.1.S1_at	74%	GO:0000077	DNA damage checkpoint
Xl.3666.1.S1_a_at	75%	GO:0000077	DNA damage checkpoint
Xl.21804.1.S1_s_at	75%	GO:0000077	DNA damage checkpoint
Xl.21804.1.S1_at	75%	GO:0000077	DNA damage checkpoint
Xl.4573.1.S1_at	75%	GO:0000077	DNA damage checkpoint
Xl.25897.1.A1_at	75%	GO:0000077	DNA damage checkpoint
Xl.3969.1.S1_at	75%	GO:0000077	DNA damage checkpoint
Xl.312.1.S1_at	76%	GO:0000077	DNA damage checkpoint
Xl.312.1.S2_at	76%	GO:0000077	DNA damage checkpoint
Xl.20737.1.S1_at	78%	GO:0000077	DNA damage checkpoint
Xl.13643.1.A1_at	73%	GO:0000079	regulation of cyclin dependent protein kinase activity
Xl.617.1.S1_at	74%	GO:0000079	regulation of cyclin dependent protein kinase activity
Xl.702.1.S1_a_at	74%	GO:0000079	regulation of cyclin dependent protein kinase activity
Xl.16401.1.A1_x_at	74%	GO:0000079	regulation of cyclin dependent protein kinase activity
Xl.702.1.S1_at	74%	GO:0000079	regulation of cyclin dependent protein kinase activity
Xl.16401.1.A1_at	74%	GO:0000079	regulation of cyclin dependent protein kinase activity
Xl.150.1.S1_at	75%	GO:0000079	regulation of cyclin dependent protein kinase activity
Xl.21952.1.S1_at	75%	GO:0000079	regulation of cyclin dependent protein kinase activity
Xl.5288.1.S1_at	75%	GO:0000079	regulation of cyclin dependent protein kinase activity
Xl.702.2.S1_at	75%	GO:0000079	regulation of cyclin dependent protein kinase activity
Xl.5701.1.S1_at	75%	GO:0000079	regulation of cyclin dependent protein kinase activity
Xl.12976.1.S1_at	75%	GO:0000079	regulation of cyclin dependent protein kinase activity
Xl.2595.1.S1_at	75%	GO:0000079	regulation of cyclin dependent protein kinase activity
Xl.4297.1.S1_at	75%	GO:0000079	regulation of cyclin dependent protein kinase activity
Xl.4606.1.S1_at	75%	GO:0000079	regulation of cyclin dependent protein kinase activity
Xl.4276.1.S1_at	76%	GO:0000079	regulation of cyclin dependent protein kinase activity
Xl.5440.1.S1_at	76%	GO:0000079	regulation of cyclin dependent protein kinase activity
Xl.6282.1.S1_at	76%	GO:0000079	regulation of cyclin dependent protein kinase activity
Xl.4212.2.S1_at	76%	GO:0000079	regulation of cyclin dependent protein kinase activity
Xl.12979.1.A1_at	80%	GO:0000079	regulation of cyclin dependent protein kinase activity
Xl.3190.1.S1_at	80%	GO:0000079	regulation of cyclin dependent protein kinase activity
Xl.1739.1.S1_at	80%	GO:0000079	regulation of cyclin dependent protein kinase activity
Xl.21086.1.S1_at	80%	GO:0000079	regulation of cyclin dependent protein kinase activity
Xl.21990.1.S1_at	81%	GO:0000079	regulation of cyclin dependent protein kinase activity
Xl.23826.1.S1_at	71%	GO:0000082	G1 S transition of mitotic cell cycle
Xl.13643.1.A1_at	74%	GO:0000082	G1 S transition of mitotic cell cycle
Xl.22474.1.A1_at	75%	GO:0000082	G1 S transition of mitotic cell cycle
Xl.5440.1.S1_at	75%	GO:0000082	G1 S transition of mitotic cell cycle
Xl.16773.1.A1_at	75%	GO:0000082	G1 S transition of mitotic cell cycle
Xl.5089.1.S1_at	75%	GO:0000082	G1 S transition of mitotic cell cycle
Xl.4276.1.S1_at	77%	GO:0000082	G1 S transition of mitotic cell cycle
Xl.150.1.S1_at	78%	GO:0000082	G1 S transition of mitotic cell cycle
Xl.6282.1.S1_at	78%	GO:0000082	G1 S transition of mitotic cell cycle
Xl.4212.2.S1_at	78%	GO:0000082	G1 S transition of mitotic cell cycle
Xl.617.1.S1_at	80%	GO:0000082	G1 S transition of mitotic cell cycle
Xl.1161.1.S1_at	80%	GO:0000082	G1 S transition of mitotic cell cycle
Xl.16401.1.A1_x_at	80%	GO:0000082	G1 S transition of mitotic cell cycle
Xl.21086.1.S1_at	80%	GO:0000082	G1 S transition of mitotic cell cycle
Xl.16401.1.A1_at	80%	GO:0000082	G1 S transition of mitotic cell cycle
Xl.21952.1.S1_at	81%	GO:0000082	G1 S transition of mitotic cell cycle
Xl.5288.1.S1_at	81%	GO:0000082	G1 S transition of mitotic cell cycle
Xl.702.2.S1_at	81%	GO:0000082	G1 S transition of mitotic cell cycle
Xl.5701.1.S1_at	81%	GO:0000082	G1 S transition of mitotic cell cycle
Xl.4297.1.S1_at	81%	GO:0000082	G1 S transition of mitotic cell cycle
Xl.6677.1.S1_a_at	82%	GO:0000082	G1 S transition of mitotic cell cycle
Xl.702.1.S1_a_at	82%	GO:0000082	G1 S transition of mitotic cell cycle
Xl.702.1.S1_at	82%	GO:0000082	G1 S transition of mitotic cell cycle
Xl.6677.2.S1_a_at	82%	GO:0000082	G1 S transition of mitotic cell cycle
Xl.4606.1.S1_at	82%	GO:0000082	G1 S transition of mitotic cell cycle
Xl.12976.1.S1_at	83%	GO:0000082	G1 S transition of mitotic cell cycle
Xl.2595.1.S1_at	83%	GO:0000082	G1 S transition of mitotic cell cycle
Xl.12947.1.S1_at	70%	GO:0000084	S phase of mitotic cell cycle
Xl.301.1.S1_at	70%	GO:0000084	S phase of mitotic cell cycle
Xl.1030.1.S1_at	70%	GO:0000084	S phase of mitotic cell cycle
Xl.23442.1.A1_at	70%	GO:0000084	S phase of mitotic cell cycle
Xl.409.1.S1_at	71%	GO:0000084	S phase of mitotic cell cycle
Xl.371.1.S1_at	71%	GO:0000084	S phase of mitotic cell cycle
Xl.7695.1.S1_at	71%	GO:0000084	S phase of mitotic cell cycle
Xl.6393.1.S1_at	71%	GO:0000084	S phase of mitotic cell cycle
Xl.7695.1.A1_at	71%	GO:0000084	S phase of mitotic cell cycle
Xl.7459.1.A1_at	73%	GO:0000084	S phase of mitotic cell cycle
Xl.1015.1.S1_at	73%	GO:0000084	S phase of mitotic cell cycle
Xl.1071.1.S1_at	73%	GO:0000084	S phase of mitotic cell cycle
Xl.4593.1.A1_at	74%	GO:0000084	S phase of mitotic cell cycle
Xl.7596.1.S1_at	74%	GO:0000084	S phase of mitotic cell cycle
Xl.7582.1.S1_at	74%	GO:0000084	S phase of mitotic cell cycle
Xl.3957.1.S1_at	74%	GO:0000084	S phase of mitotic cell cycle
Xl.3920.1.A1_at	74%	GO:0000084	S phase of mitotic cell cycle
Xl.21969.1.S1_at	75%	GO:0000084	S phase of mitotic cell cycle
Xl.7149.1.A1_at	75%	GO:0000084	S phase of mitotic cell cycle
Xl.1365.1.S1_at	75%	GO:0000084	S phase of mitotic cell cycle
Xl.4169.1.S1_at	75%	GO:0000084	S phase of mitotic cell cycle
Xl.385.1.S1_at	75%	GO:0000084	S phase of mitotic cell cycle
Xl.1365.1.S1_a_at	75%	GO:0000084	S phase of mitotic cell cycle
Xl.1014.1.S1_at	75%	GO:0000084	S phase of mitotic cell cycle
Xl.3015.1.S1_at	75%	GO:0000084	S phase of mitotic cell cycle
Xl.1365.2.A1_x_at	75%	GO:0000084	S phase of mitotic cell cycle
Xl.1365.2.A1_at	75%	GO:0000084	S phase of mitotic cell cycle
Xl.5629.1.S1_at	75%	GO:0000084	S phase of mitotic cell cycle
Xl.840.1.S1_at	77%	GO:0000084	S phase of mitotic cell cycle
Xl.840.1.S1_s_at	77%	GO:0000084	S phase of mitotic cell cycle
Xl.7195.2.S1_at	77%	GO:0000084	S phase of mitotic cell cycle
Xl.3905.1.S1_at	77%	GO:0000084	S phase of mitotic cell cycle
Xl.14322.1.A1_at	78%	GO:0000084	S phase of mitotic cell cycle
Xl.4048.1.S1_at	78%	GO:0000084	S phase of mitotic cell cycle
Xl.1072.1.S1_at	78%	GO:0000084	S phase of mitotic cell cycle
Xl.383.1.S1_at	78%	GO:0000084	S phase of mitotic cell cycle
Xl.7195.1.S1_a_at	78%	GO:0000084	S phase of mitotic cell cycle
Xl.3661.1.S1_at	78%	GO:0000084	S phase of mitotic cell cycle
Xl.382.1.S1_at	80%	GO:0000084	S phase of mitotic cell cycle
Xl.4509.1.S1_at	80%	GO:0000084	S phase of mitotic cell cycle
Xl.14664.1.S1_at	80%	GO:0000084	S phase of mitotic cell cycle
Xl.22474.1.A1_at	73%	GO:0000086	G2 M transition of mitotic cell cycle
Xl.5440.1.S1_at	74%	GO:0000086	G2 M transition of mitotic cell cycle
Xl.5089.1.S1_at	74%	GO:0000086	G2 M transition of mitotic cell cycle
Xl.16773.1.A1_at	75%	GO:0000086	G2 M transition of mitotic cell cycle
Xl.1161.1.S1_at	76%	GO:0000086	G2 M transition of mitotic cell cycle
Xl.4606.1.S1_at	76%	GO:0000086	G2 M transition of mitotic cell cycle
Xl.21086.1.S1_at	77%	GO:0000086	G2 M transition of mitotic cell cycle
Xl.12976.1.S1_at	77%	GO:0000086	G2 M transition of mitotic cell cycle
Xl.2595.1.S1_at	77%	GO:0000086	G2 M transition of mitotic cell cycle
Xl.13643.1.A1_at	77%	GO:0000086	G2 M transition of mitotic cell cycle
Xl.6677.1.S1_a_at	78%	GO:0000086	G2 M transition of mitotic cell cycle
Xl.6677.2.S1_a_at	78%	GO:0000086	G2 M transition of mitotic cell cycle
Xl.617.1.S1_at	80%	GO:0000086	G2 M transition of mitotic cell cycle
Xl.16401.1.A1_x_at	80%	GO:0000086	G2 M transition of mitotic cell cycle
Xl.16401.1.A1_at	80%	GO:0000086	G2 M transition of mitotic cell cycle
Xl.150.1.S1_at	81%	GO:0000086	G2 M transition of mitotic cell cycle
Xl.4276.1.S1_at	81%	GO:0000086	G2 M transition of mitotic cell cycle
Xl.6282.1.S1_at	82%	GO:0000086	G2 M transition of mitotic cell cycle
Xl.5288.1.S1_at	82%	GO:0000086	G2 M transition of mitotic cell cycle
Xl.702.2.S1_at	82%	GO:0000086	G2 M transition of mitotic cell cycle
Xl.4212.2.S1_at	82%	GO:0000086	G2 M transition of mitotic cell cycle
Xl.702.1.S1_a_at	83%	GO:0000086	G2 M transition of mitotic cell cycle
Xl.702.1.S1_at	83%	GO:0000086	G2 M transition of mitotic cell cycle
Xl.5701.1.S1_at	83%	GO:0000086	G2 M transition of mitotic cell cycle
Xl.21952.1.S1_at	84%	GO:0000086	G2 M transition of mitotic cell cycle
Xl.4297.1.S1_at	84%	GO:0000086	G2 M transition of mitotic cell cycle
Xl.4208.1.S1_at	70%	GO:0000087	M phase of mitotic cell cycle
Xl.21139.1.S1_at	75%	GO:0000096	sulfur amino acid metabolism
Xl.23893.1.A1_at	84%	GO:0000096	sulfur amino acid metabolism
Xl.15844.1.S1_at	80%	GO:0000101	sulfur amino acid transport
Xl.23093.1.S1_at	80%	GO:0000101	sulfur amino acid transport
Xl.1132.1.S1_at	82%	GO:0000101	sulfur amino acid transport
Xl.3706.1.A1_at	75%	GO:0000103	sulfate assimilation
Xl.11208.1.S1_at	70%	GO:0000122	negative regulation of transcription from Pol II promoter
Xl.586.1.S1_at	70%	GO:0000122	negative regulation of transcription from Pol II promoter
Xl.469.1.S1_at	70%	GO:0000122	negative regulation of transcription from Pol II promoter
Xl.16782.1.A1_at	71%	GO:0000122	negative regulation of transcription from Pol II promoter
Xl.8440.1.S1_at	71%	GO:0000122	negative regulation of transcription from Pol II promoter
Xl.221.1.S1_at	71%	GO:0000122	negative regulation of transcription from Pol II promoter
Xl.12444.1.S1_at	71%	GO:0000122	negative regulation of transcription from Pol II promoter
Xl.16009.1.S1_at	71%	GO:0000122	negative regulation of transcription from Pol II promoter
Xl.15880.2.S1_s_at	71%	GO:0000122	negative regulation of transcription from Pol II promoter
Xl.13932.1.A1_at	71%	GO:0000122	negative regulation of transcription from Pol II promoter
Xl.12126.1.S1_at	71%	GO:0000122	negative regulation of transcription from Pol II promoter
Xl.14208.1.A1_at	71%	GO:0000122	negative regulation of transcription from Pol II promoter
Xl.26148.1.S1_x_at	71%	GO:0000122	negative regulation of transcription from Pol II promoter
Xl.8921.1.A1_s_at	71%	GO:0000122	negative regulation of transcription from Pol II promoter
Xl.15572.1.A1_at	71%	GO:0000122	negative regulation of transcription from Pol II promoter
Xl.15880.2.S1_at	71%	GO:0000122	negative regulation of transcription from Pol II promoter
Xl.24379.1.S1_at	71%	GO:0000122	negative regulation of transcription from Pol II promoter
Xl.19075.1.A1_at	72%	GO:0000122	negative regulation of transcription from Pol II promoter
Xl.247.1.S1_at	72%	GO:0000122	negative regulation of transcription from Pol II promoter
Xl.1273.1.S1_at	72%	GO:0000122	negative regulation of transcription from Pol II promoter
Xl.381.1.S1_at	73%	GO:0000122	negative regulation of transcription from Pol II promoter
Xl.5369.1.S1_at	73%	GO:0000122	negative regulation of transcription from Pol II promoter
Xl.441.1.S1_at	73%	GO:0000122	negative regulation of transcription from Pol II promoter
Xl.26468.1.S1_at	73%	GO:0000122	negative regulation of transcription from Pol II promoter
Xl.16729.1.S1_at	73%	GO:0000122	negative regulation of transcription from Pol II promoter
Xl.888.1.S1_at	73%	GO:0000122	negative regulation of transcription from Pol II promoter
Xl.3352.1.S1_at	73%	GO:0000122	negative regulation of transcription from Pol II promoter
Xl.23253.1.S1_at	73%	GO:0000122	negative regulation of transcription from Pol II promoter
Xl.486.1.S1_s_at	73%	GO:0000122	negative regulation of transcription from Pol II promoter
Xl.16518.1.S1_at	73%	GO:0000122	negative regulation of transcription from Pol II promoter
Xl.525.1.S1_at	73%	GO:0000122	negative regulation of transcription from Pol II promoter
Xl.20089.1.S1_at	73%	GO:0000122	negative regulation of transcription from Pol II promoter
Xl.545.1.S1_at	73%	GO:0000122	negative regulation of transcription from Pol II promoter
Xl.15142.1.S1_at	73%	GO:0000122	negative regulation of transcription from Pol II promoter
Xl.523.1.S1_at	73%	GO:0000122	negative regulation of transcription from Pol II promoter
Xl.21449.1.S1_s_at	74%	GO:0000122	negative regulation of transcription from Pol II promoter
Xl.1274.1.S1_at	74%	GO:0000122	negative regulation of transcription from Pol II promoter
Xl.13423.2.A1_at	74%	GO:0000122	negative regulation of transcription from Pol II promoter
Xl.21817.1.S1_at	74%	GO:0000122	negative regulation of transcription from Pol II promoter
Xl.14641.1.A1_at	74%	GO:0000122	negative regulation of transcription from Pol II promoter
Xl.1082.1.S1_at	74%	GO:0000122	negative regulation of transcription from Pol II promoter
Xl.25977.2.A1_at	74%	GO:0000122	negative regulation of transcription from Pol II promoter
Xl.25977.2.S1_a_at	74%	GO:0000122	negative regulation of transcription from Pol II promoter
Xl.21449.1.A1_at	74%	GO:0000122	negative regulation of transcription from Pol II promoter
Xl.25977.2.S1_x_at	74%	GO:0000122	negative regulation of transcription from Pol II promoter
Xl.972.1.S1_at	74%	GO:0000122	negative regulation of transcription from Pol II promoter
Xl.7054.1.S1_at	74%	GO:0000122	negative regulation of transcription from Pol II promoter
Xl.4131.1.A1_at	74%	GO:0000122	negative regulation of transcription from Pol II promoter
Xl.6752.2.A1_at	74%	GO:0000122	negative regulation of transcription from Pol II promoter
Xl.4957.1.S1_at	74%	GO:0000122	negative regulation of transcription from Pol II promoter
Xl.24229.1.S1_at	74%	GO:0000122	negative regulation of transcription from Pol II promoter
Xl.13423.1.S1_at	74%	GO:0000122	negative regulation of transcription from Pol II promoter
Xl.182.1.S1_at	74%	GO:0000122	negative regulation of transcription from Pol II promoter
Xl.7362.1.S1_at	74%	GO:0000122	negative regulation of transcription from Pol II promoter
Xl.1764.1.S1_at	74%	GO:0000122	negative regulation of transcription from Pol II promoter
Xl.6614.1.S1_at	74%	GO:0000122	negative regulation of transcription from Pol II promoter
Xl.11987.1.S1_at	74%	GO:0000122	negative regulation of transcription from Pol II promoter
Xl.6752.1.S1_at	74%	GO:0000122	negative regulation of transcription from Pol II promoter
Xl.869.1.S2_at	74%	GO:0000122	negative regulation of transcription from Pol II promoter
Xl.4960.1.S1_at	74%	GO:0000122	negative regulation of transcription from Pol II promoter
Xl.44.1.S1_at	74%	GO:0000122	negative regulation of transcription from Pol II promoter
Xl.542.1.S1_at	74%	GO:0000122	negative regulation of transcription from Pol II promoter
Xl.25977.2.S1_at	74%	GO:0000122	negative regulation of transcription from Pol II promoter
Xl.541.1.S1_s_at	74%	GO:0000122	negative regulation of transcription from Pol II promoter
Xl.644.1.S1_at	74%	GO:0000122	negative regulation of transcription from Pol II promoter
Xl.44.1.S1_s_at	74%	GO:0000122	negative regulation of transcription from Pol II promoter
Xl.25977.1.S1_x_at	74%	GO:0000122	negative regulation of transcription from Pol II promoter
Xl.11978.1.S1_a_at	75%	GO:0000122	negative regulation of transcription from Pol II promoter
Xl.887.1.S1_at	75%	GO:0000122	negative regulation of transcription from Pol II promoter
Xl.4195.1.A1_at	75%	GO:0000122	negative regulation of transcription from Pol II promoter
Xl.607.1.S1_a_at	75%	GO:0000122	negative regulation of transcription from Pol II promoter
Xl.1100.1.S1_at	75%	GO:0000122	negative regulation of transcription from Pol II promoter
Xl.642.1.S1_at	75%	GO:0000122	negative regulation of transcription from Pol II promoter
Xl.7528.1.A1_at	75%	GO:0000122	negative regulation of transcription from Pol II promoter
Xl.403.1.S1_at	75%	GO:0000122	negative regulation of transcription from Pol II promoter
Xl.1419.1.A1_at	75%	GO:0000122	negative regulation of transcription from Pol II promoter
Xl.4522.1.S1_at	75%	GO:0000122	negative regulation of transcription from Pol II promoter
Xl.46.1.S1_at	75%	GO:0000122	negative regulation of transcription from Pol II promoter
Xl.9563.1.S1_at	75%	GO:0000122	negative regulation of transcription from Pol II promoter
Xl.15264.1.A1_at	75%	GO:0000122	negative regulation of transcription from Pol II promoter
Xl.578.1.S1_at	75%	GO:0000122	negative regulation of transcription from Pol II promoter
Xl.871.1.S1_at	75%	GO:0000122	negative regulation of transcription from Pol II promoter
Xl.66.1.S1_at	75%	GO:0000122	negative regulation of transcription from Pol II promoter
Xl.1061.1.S1_at	75%	GO:0000122	negative regulation of transcription from Pol II promoter
Xl.14646.1.A1_at	75%	GO:0000122	negative regulation of transcription from Pol II promoter
Xl.12664.2.A1_at	75%	GO:0000122	negative regulation of transcription from Pol II promoter
Xl.2474.1.S1_at	75%	GO:0000122	negative regulation of transcription from Pol II promoter
Xl.1265.1.S1_at	75%	GO:0000122	negative regulation of transcription from Pol II promoter
Xl.139.1.S1_at	75%	GO:0000122	negative regulation of transcription from Pol II promoter
Xl.183.1.S1_at	75%	GO:0000122	negative regulation of transcription from Pol II promoter
Xl.579.1.S1_at	75%	GO:0000122	negative regulation of transcription from Pol II promoter
Xl.66.1.S2_at	75%	GO:0000122	negative regulation of transcription from Pol II promoter
Xl.12207.1.S1_at	75%	GO:0000122	negative regulation of transcription from Pol II promoter
Xl.13054.1.S1_at	75%	GO:0000122	negative regulation of transcription from Pol II promoter
Xl.23976.1.A1_at	75%	GO:0000122	negative regulation of transcription from Pol II promoter
Xl.452.1.S1_at	76%	GO:0000122	negative regulation of transcription from Pol II promoter
Xl.23066.1.S1_at	76%	GO:0000122	negative regulation of transcription from Pol II promoter
Xl.11958.1.S1_at	76%	GO:0000122	negative regulation of transcription from Pol II promoter
Xl.8609.1.S1_at	76%	GO:0000122	negative regulation of transcription from Pol II promoter
Xl.69.1.S1_at	76%	GO:0000122	negative regulation of transcription from Pol II promoter
Xl.4691.1.S1_at	76%	GO:0000122	negative regulation of transcription from Pol II promoter
Xl.8609.1.S1_a_at	76%	GO:0000122	negative regulation of transcription from Pol II promoter
Xl.607.2.S1_a_at	77%	GO:0000122	negative regulation of transcription from Pol II promoter
Xl.11959.1.S1_at	77%	GO:0000122	negative regulation of transcription from Pol II promoter
Xl.23009.1.S1_at	77%	GO:0000122	negative regulation of transcription from Pol II promoter
Xl.792.1.S1_at	77%	GO:0000122	negative regulation of transcription from Pol II promoter
Xl.627.1.S1_at	77%	GO:0000122	negative regulation of transcription from Pol II promoter
Xl.1491.1.S1_at	78%	GO:0000122	negative regulation of transcription from Pol II promoter
Xl.870.1.S1_at	78%	GO:0000122	negative regulation of transcription from Pol II promoter
Xl.13812.1.S1_at	78%	GO:0000122	negative regulation of transcription from Pol II promoter
Xl.1690.1.S1_at	78%	GO:0000122	negative regulation of transcription from Pol II promoter
Xl.11957.1.S1_at	78%	GO:0000122	negative regulation of transcription from Pol II promoter
Xl.2792.1.A1_at	80%	GO:0000122	negative regulation of transcription from Pol II promoter
Xl.701.1.S1_at	80%	GO:0000122	negative regulation of transcription from Pol II promoter
Xl.1150.1.S1_at	80%	GO:0000122	negative regulation of transcription from Pol II promoter
Xl.793.1.A1_at	80%	GO:0000122	negative regulation of transcription from Pol II promoter
Xl.12086.1.S1_at	80%	GO:0000122	negative regulation of transcription from Pol II promoter
Xl.528.1.S1_at	80%	GO:0000122	negative regulation of transcription from Pol II promoter
Xl.155.1.S1_at	80%	GO:0000122	negative regulation of transcription from Pol II promoter
Xl.5624.1.A1_at	80%	GO:0000122	negative regulation of transcription from Pol II promoter
Xl.12561.1.S1_at	80%	GO:0000122	negative regulation of transcription from Pol II promoter
Xl.419.1.S1_at	80%	GO:0000122	negative regulation of transcription from Pol II promoter
Xl.683.1.S1_at	80%	GO:0000122	negative regulation of transcription from Pol II promoter
Xl.7706.1.S1_at	80%	GO:0000122	negative regulation of transcription from Pol II promoter
Xl.891.2.S1_a_at	80%	GO:0000122	negative regulation of transcription from Pol II promoter
Xl.5284.1.A1_at	81%	GO:0000122	negative regulation of transcription from Pol II promoter
Xl.8596.1.A1_at	81%	GO:0000122	negative regulation of transcription from Pol II promoter
Xl.686.1.S1_at	81%	GO:0000122	negative regulation of transcription from Pol II promoter
Xl.8526.1.S1_at	82%	GO:0000122	negative regulation of transcription from Pol II promoter
Xl.26120.2.A1_s_at	82%	GO:0000122	negative regulation of transcription from Pol II promoter
Xl.26120.1.A1_at	82%	GO:0000122	negative regulation of transcription from Pol II promoter
Xl.188.1.S1_at	82%	GO:0000122	negative regulation of transcription from Pol II promoter
Xl.26120.2.A1_a_at	82%	GO:0000122	negative regulation of transcription from Pol II promoter
Xl.26177.1.A1_at	82%	GO:0000122	negative regulation of transcription from Pol II promoter
Xl.23737.1.S1_at	82%	GO:0000122	negative regulation of transcription from Pol II promoter
Xl.6763.1.S1_at	82%	GO:0000122	negative regulation of transcription from Pol II promoter
Xl.18460.1.A1_at	82%	GO:0000122	negative regulation of transcription from Pol II promoter
Xl.57.1.S1_s_at	83%	GO:0000122	negative regulation of transcription from Pol II promoter
Xl.426.2.A1_at	83%	GO:0000122	negative regulation of transcription from Pol II promoter
Xl.426.1.S1_at	83%	GO:0000122	negative regulation of transcription from Pol II promoter
Xl.787.1.S1_at	83%	GO:0000122	negative regulation of transcription from Pol II promoter
Xl.426.2.S1_a_at	83%	GO:0000122	negative regulation of transcription from Pol II promoter
Xl.309.1.S1_at	83%	GO:0000122	negative regulation of transcription from Pol II promoter
Xl.3831.1.S1_at	84%	GO:0000122	negative regulation of transcription from Pol II promoter
Xl.924.1.S1_at	86%	GO:0000122	negative regulation of transcription from Pol II promoter
Xl.159.1.S1_at	86%	GO:0000122	negative regulation of transcription from Pol II promoter
Xl.159.1.S1_s_at	86%	GO:0000122	negative regulation of transcription from Pol II promoter
Xl.14532.1.S1_at	86%	GO:0000122	negative regulation of transcription from Pol II promoter
Xl.1051.1.S1_at	86%	GO:0000122	negative regulation of transcription from Pol II promoter
Xl.21534.1.S1_at	86%	GO:0000122	negative regulation of transcription from Pol II promoter
Xl.20537.1.S1_at	86%	GO:0000122	negative regulation of transcription from Pol II promoter
Xl.396.1.S1_at	86%	GO:0000122	negative regulation of transcription from Pol II promoter
Xl.12129.1.S1_at	86%	GO:0000122	negative regulation of transcription from Pol II promoter
Xl.1157.1.S1_at	86%	GO:0000122	negative regulation of transcription from Pol II promoter
Xl.12129.1.S1_s_at	86%	GO:0000122	negative regulation of transcription from Pol II promoter
Xl.12098.1.S1_at	86%	GO:0000122	negative regulation of transcription from Pol II promoter
Xl.12129.1.A1_at	86%	GO:0000122	negative regulation of transcription from Pol II promoter
Xl.727.1.S1_s_at	86%	GO:0000122	negative regulation of transcription from Pol II promoter
Xl.14353.1.S1_at	86%	GO:0000122	negative regulation of transcription from Pol II promoter
Xl.878.1.S1_at	86%	GO:0000122	negative regulation of transcription from Pol II promoter
Xl.751.1.S1_s_at	86%	GO:0000122	negative regulation of transcription from Pol II promoter
Xl.751.1.S1_at	86%	GO:0000122	negative regulation of transcription from Pol II promoter
Xl.1201.1.S1_at	87%	GO:0000122	negative regulation of transcription from Pol II promoter
Xl.664.1.S1_at	87%	GO:0000122	negative regulation of transcription from Pol II promoter
Xl.1093.1.S1_at	87%	GO:0000122	negative regulation of transcription from Pol II promoter
Xl.23585.1.S1_at	87%	GO:0000122	negative regulation of transcription from Pol II promoter
Xl.10180.1.S1_at	87%	GO:0000122	negative regulation of transcription from Pol II promoter
Xl.1255.1.S1_at	87%	GO:0000122	negative regulation of transcription from Pol II promoter
Xl.21632.1.S1_s_at	87%	GO:0000122	negative regulation of transcription from Pol II promoter
Xl.21632.1.A1_at	87%	GO:0000122	negative regulation of transcription from Pol II promoter
Xl.14698.1.A1_at	87%	GO:0000122	negative regulation of transcription from Pol II promoter
Xl.22859.1.A1_at	87%	GO:0000122	negative regulation of transcription from Pol II promoter
Xl.1041.1.S1_at	87%	GO:0000122	negative regulation of transcription from Pol II promoter
Xl.23585.1.A1_at	87%	GO:0000122	negative regulation of transcription from Pol II promoter
Xl.12429.1.S1_at	87%	GO:0000122	negative regulation of transcription from Pol II promoter
Xl.25185.1.A1_at	87%	GO:0000122	negative regulation of transcription from Pol II promoter
Xl.20508.1.S1_at	87%	GO:0000122	negative regulation of transcription from Pol II promoter
Xl.1042.1.S1_at	87%	GO:0000122	negative regulation of transcription from Pol II promoter
Xl.21632.1.S1_at	87%	GO:0000122	negative regulation of transcription from Pol II promoter
Xl.16854.1.S1_at	87%	GO:0000122	negative regulation of transcription from Pol II promoter
Xl.6160.1.S1_at	88%	GO:0000122	negative regulation of transcription from Pol II promoter
Xl.25657.1.S1_at	88%	GO:0000122	negative regulation of transcription from Pol II promoter
Xl.4958.1.S1_at	88%	GO:0000122	negative regulation of transcription from Pol II promoter
Xl.4958.1.S1_a_at	88%	GO:0000122	negative regulation of transcription from Pol II promoter
Xl.7863.1.S1_at	88%	GO:0000122	negative regulation of transcription from Pol II promoter
Xl.1796.1.S1_at	90%	GO:0000122	negative regulation of transcription from Pol II promoter
Xl.845.1.S1_at	90%	GO:0000122	negative regulation of transcription from Pol II promoter
Xl.3531.1.A1_x_at	90%	GO:0000122	negative regulation of transcription from Pol II promoter
Xl.15953.1.S1_at	90%	GO:0000122	negative regulation of transcription from Pol II promoter
Xl.1085.1.S1_at	90%	GO:0000122	negative regulation of transcription from Pol II promoter
Xl.3531.1.A1_at	90%	GO:0000122	negative regulation of transcription from Pol II promoter
Xl.481.1.S1_s_at	90%	GO:0000122	negative regulation of transcription from Pol II promoter
Xl.6358.1.A1_at	90%	GO:0000122	negative regulation of transcription from Pol II promoter
Xl.481.1.S1_at	90%	GO:0000122	negative regulation of transcription from Pol II promoter
Xl.1502.1.S1_at	90%	GO:0000122	negative regulation of transcription from Pol II promoter
Xl.19643.1.S1_at	90%	GO:0000122	negative regulation of transcription from Pol II promoter
Xl.14330.1.A1_at	91%	GO:0000122	negative regulation of transcription from Pol II promoter
Xl.15602.1.A1_at	91%	GO:0000122	negative regulation of transcription from Pol II promoter
Xl.14648.1.S1_at	91%	GO:0000122	negative regulation of transcription from Pol II promoter
Xl.4309.1.A1_at	91%	GO:0000122	negative regulation of transcription from Pol II promoter
Xl.6902.1.A1_at	91%	GO:0000122	negative regulation of transcription from Pol II promoter
Xl.25130.1.A1_at	91%	GO:0000122	negative regulation of transcription from Pol II promoter
Xl.13189.1.A1_at	91%	GO:0000122	negative regulation of transcription from Pol II promoter
Xl.22706.1.A1_at	91%	GO:0000122	negative regulation of transcription from Pol II promoter
Xl.17318.1.S1_a_at	91%	GO:0000122	negative regulation of transcription from Pol II promoter
Xl.1043.1.S1_at	91%	GO:0000122	negative regulation of transcription from Pol II promoter
Xl.14783.1.S1_at	91%	GO:0000122	negative regulation of transcription from Pol II promoter
Xl.1404.1.A1_at	91%	GO:0000122	negative regulation of transcription from Pol II promoter
Xl.3005.1.S1_at	91%	GO:0000122	negative regulation of transcription from Pol II promoter
Xl.2755.1.S1_at	91%	GO:0000122	negative regulation of transcription from Pol II promoter
Xl.23284.1.S1_s_at	91%	GO:0000122	negative regulation of transcription from Pol II promoter
Xl.7825.1.S1_at	91%	GO:0000122	negative regulation of transcription from Pol II promoter
Xl.958.1.S2_at	91%	GO:0000122	negative regulation of transcription from Pol II promoter
Xl.10973.1.A1_at	91%	GO:0000122	negative regulation of transcription from Pol II promoter
Xl.7969.1.S1_at	91%	GO:0000122	negative regulation of transcription from Pol II promoter
Xl.786.1.S1_at	91%	GO:0000122	negative regulation of transcription from Pol II promoter
Xl.4286.1.A1_at	91%	GO:0000122	negative regulation of transcription from Pol II promoter
Xl.26112.1.A1_at	91%	GO:0000122	negative regulation of transcription from Pol II promoter
Xl.4414.1.A1_at	91%	GO:0000122	negative regulation of transcription from Pol II promoter
Xl.23505.1.S1_at	91%	GO:0000122	negative regulation of transcription from Pol II promoter
Xl.327.1.S1_at	91%	GO:0000122	negative regulation of transcription from Pol II promoter
Xl.25737.1.S1_at	91%	GO:0000122	negative regulation of transcription from Pol II promoter
Xl.5036.1.A1_at	91%	GO:0000122	negative regulation of transcription from Pol II promoter
Xl.16840.1.A1_at	91%	GO:0000122	negative regulation of transcription from Pol II promoter
Xl.2206.1.S1_at	91%	GO:0000122	negative regulation of transcription from Pol II promoter
Xl.23067.1.S1_at	91%	GO:0000122	negative regulation of transcription from Pol II promoter
Xl.12958.1.A1_at	91%	GO:0000122	negative regulation of transcription from Pol II promoter
Xl.8168.1.S1_at	91%	GO:0000122	negative regulation of transcription from Pol II promoter
Xl.16604.1.A1_at	91%	GO:0000122	negative regulation of transcription from Pol II promoter
Xl.2653.1.A1_at	91%	GO:0000122	negative regulation of transcription from Pol II promoter
Xl.3899.1.A1_at	91%	GO:0000122	negative regulation of transcription from Pol II promoter
Xl.23284.1.S1_at	91%	GO:0000122	negative regulation of transcription from Pol II promoter
Xl.15992.1.A1_at	91%	GO:0000122	negative regulation of transcription from Pol II promoter
Xl.2237.1.S1_at	91%	GO:0000122	negative regulation of transcription from Pol II promoter
Xl.347.1.S1_at	91%	GO:0000122	negative regulation of transcription from Pol II promoter
Xl.21623.1.S1_at	91%	GO:0000122	negative regulation of transcription from Pol II promoter
Xl.4224.3.A1_at	91%	GO:0000122	negative regulation of transcription from Pol II promoter
Xl.860.1.S1_at	91%	GO:0000122	negative regulation of transcription from Pol II promoter
Xl.25273.1.A1_s_at	91%	GO:0000122	negative regulation of transcription from Pol II promoter
Xl.637.1.A1_at	91%	GO:0000122	negative regulation of transcription from Pol II promoter
Xl.158.1.S1_at	91%	GO:0000122	negative regulation of transcription from Pol II promoter
Xl.2206.1.S1_x_at	91%	GO:0000122	negative regulation of transcription from Pol II promoter
Xl.6965.2.S1_a_at	91%	GO:0000122	negative regulation of transcription from Pol II promoter
Xl.21308.1.S1_at	91%	GO:0000122	negative regulation of transcription from Pol II promoter
Xl.2755.1.S1_a_at	91%	GO:0000122	negative regulation of transcription from Pol II promoter
Xl.7557.1.A1_at	91%	GO:0000122	negative regulation of transcription from Pol II promoter
Xl.23505.1.A1_at	91%	GO:0000122	negative regulation of transcription from Pol II promoter
Xl.5880.1.A1_at	91%	GO:0000122	negative regulation of transcription from Pol II promoter
Xl.25507.1.S1_at	91%	GO:0000122	negative regulation of transcription from Pol II promoter
Xl.2755.2.A1_at	91%	GO:0000122	negative regulation of transcription from Pol II promoter
Xl.2237.1.S2_at	91%	GO:0000122	negative regulation of transcription from Pol II promoter
Xl.16288.1.A1_at	91%	GO:0000122	negative regulation of transcription from Pol II promoter
Xl.141.1.S1_at	91%	GO:0000122	negative regulation of transcription from Pol II promoter
Xl.172.1.S1_s_at	91%	GO:0000122	negative regulation of transcription from Pol II promoter
Xl.13607.1.A1_at	91%	GO:0000122	negative regulation of transcription from Pol II promoter
Xl.12555.1.A1_at	91%	GO:0000122	negative regulation of transcription from Pol II promoter
Xl.7903.1.S1_at	91%	GO:0000122	negative regulation of transcription from Pol II promoter
Xl.4218.1.A1_at	91%	GO:0000122	negative regulation of transcription from Pol II promoter
Xl.18651.1.S1_at	91%	GO:0000122	negative regulation of transcription from Pol II promoter
Xl.12662.1.A1_at	91%	GO:0000122	negative regulation of transcription from Pol II promoter
Xl.1183.1.S1_at	91%	GO:0000122	negative regulation of transcription from Pol II promoter
Xl.16387.1.A1_at	91%	GO:0000122	negative regulation of transcription from Pol II promoter
Xl.21223.1.S1_at	91%	GO:0000122	negative regulation of transcription from Pol II promoter
Xl.23523.1.S1_at	91%	GO:0000122	negative regulation of transcription from Pol II promoter
Xl.25273.1.A1_x_at	91%	GO:0000122	negative regulation of transcription from Pol II promoter
Xl.21912.1.S1_at	91%	GO:0000122	negative regulation of transcription from Pol II promoter
Xl.1654.1.A1_at	91%	GO:0000122	negative regulation of transcription from Pol II promoter
Xl.6727.1.A1_at	93%	GO:0000122	negative regulation of transcription from Pol II promoter
Xl.5732.1.A1_at	93%	GO:0000122	negative regulation of transcription from Pol II promoter
Xl.3818.1.S1_at	93%	GO:0000122	negative regulation of transcription from Pol II promoter
Xl.14683.1.A1_at	93%	GO:0000122	negative regulation of transcription from Pol II promoter
Xl.23648.1.S1_at	93%	GO:0000122	negative regulation of transcription from Pol II promoter
Xl.1627.1.A1_at	93%	GO:0000122	negative regulation of transcription from Pol II promoter
Xl.3494.1.A1_at	93%	GO:0000122	negative regulation of transcription from Pol II promoter
Xl.1065.1.S1_s_at	93%	GO:0000122	negative regulation of transcription from Pol II promoter
Xl.26.1.S1_at	93%	GO:0000122	negative regulation of transcription from Pol II promoter
Xl.563.1.S1_at	93%	GO:0000122	negative regulation of transcription from Pol II promoter
Xl.26.1.S1_x_at	93%	GO:0000122	negative regulation of transcription from Pol II promoter
Xl.377.1.S1_at	93%	GO:0000122	negative regulation of transcription from Pol II promoter
Xl.914.1.S1_at	93%	GO:0000122	negative regulation of transcription from Pol II promoter
Xl.21467.1.S1_at	93%	GO:0000122	negative regulation of transcription from Pol II promoter
Xl.24472.1.A1_at	93%	GO:0000122	negative regulation of transcription from Pol II promoter
Xl.11972.1.S1_at	93%	GO:0000122	negative regulation of transcription from Pol II promoter
Xl.140.1.S1_at	93%	GO:0000122	negative regulation of transcription from Pol II promoter
Xl.6887.1.S1_at	93%	GO:0000122	negative regulation of transcription from Pol II promoter
Xl.563.1.S2_at	93%	GO:0000122	negative regulation of transcription from Pol II promoter
Xl.5386.1.A1_at	93%	GO:0000122	negative regulation of transcription from Pol II promoter
Xl.2563.1.A1_at	93%	GO:0000122	negative regulation of transcription from Pol II promoter
Xl.13081.1.S1_at	93%	GO:0000122	negative regulation of transcription from Pol II promoter
Xl.19145.1.A1_at	93%	GO:0000122	negative regulation of transcription from Pol II promoter
Xl.1343.1.A1_at	93%	GO:0000122	negative regulation of transcription from Pol II promoter
Xl.21467.1.A1_at	93%	GO:0000122	negative regulation of transcription from Pol II promoter
Xl.723.1.S1_at	93%	GO:0000122	negative regulation of transcription from Pol II promoter
Xl.13309.1.S1_at	93%	GO:0000122	negative regulation of transcription from Pol II promoter
Xl.11168.1.A1_at	93%	GO:0000122	negative regulation of transcription from Pol II promoter
Xl.5277.1.A1_at	93%	GO:0000122	negative regulation of transcription from Pol II promoter
Xl.1065.1.S1_at	93%	GO:0000122	negative regulation of transcription from Pol II promoter
Xl.7035.1.S1_at	95%	GO:0000122	negative regulation of transcription from Pol II promoter
Xl.21468.1.S1_at	95%	GO:0000122	negative regulation of transcription from Pol II promoter
Xl.13080.1.A1_at	95%	GO:0000122	negative regulation of transcription from Pol II promoter
Xl.9918.1.S1_at	74%	GO:0000154	rRNA modification
Xl.1717.1.S1_at	70%	GO:0000160	two-component signal transduction system phosphorelay
Xl.1051.1.S1_at	71%	GO:0000160	two-component signal transduction system phosphorelay
Xl.4589.1.S1_at	71%	GO:0000160	two-component signal transduction system phosphorelay
Xl.4589.2.S1_a_at	71%	GO:0000160	two-component signal transduction system phosphorelay
Xl.5789.1.A1_at	71%	GO:0000160	two-component signal transduction system phosphorelay
Xl.19113.1.A1_at	71%	GO:0000160	two-component signal transduction system phosphorelay
Xl.6763.1.S1_at	72%	GO:0000160	two-component signal transduction system phosphorelay
Xl.15644.1.A1_at	70%	GO:0000188	inactivation of MAPK
Xl.4502.1.S1_at	70%	GO:0000188	inactivation of MAPK
Xl.21540.1.S1_s_at	70%	GO:0000188	inactivation of MAPK
Xl.21540.1.S1_at	70%	GO:0000188	inactivation of MAPK
Xl.4445.1.S1_at	71%	GO:0000188	inactivation of MAPK
Xl.7196.1.A1_at	71%	GO:0000188	inactivation of MAPK
Xl.25214.1.S1_at	71%	GO:0000188	inactivation of MAPK
Xl.753.1.S1_at	71%	GO:0000188	inactivation of MAPK
Xl.22606.1.A1_at	71%	GO:0000188	inactivation of MAPK
Xl.6088.1.A1_at	71%	GO:0000188	inactivation of MAPK
Xl.19520.1.A1_at	70%	GO:0000209	protein polyubiquitination
Xl.24432.1.S1_at	70%	GO:0000209	protein polyubiquitination
Xl.24432.1.S1_s_at	70%	GO:0000209	protein polyubiquitination
Xl.15490.2.A1_at	71%	GO:0000209	protein polyubiquitination
Xl.206.1.S1_at	71%	GO:0000209	protein polyubiquitination
Xl.15490.1.A1_at	71%	GO:0000209	protein polyubiquitination
Xl.16833.2.A1_at	73%	GO:0000209	protein polyubiquitination
Xl.24172.1.A1_at	74%	GO:0000209	protein polyubiquitination
Xl.15211.1.A1_at	74%	GO:0000209	protein polyubiquitination
Xl.7415.1.A1_at	75%	GO:0000209	protein polyubiquitination
Xl.16833.1.S1_at	75%	GO:0000209	protein polyubiquitination
Xl.10227.3.S1_a_at	75%	GO:0000209	protein polyubiquitination
Xl.10227.3.S1_at	75%	GO:0000209	protein polyubiquitination
Xl.25541.1.S1_at	78%	GO:0000209	protein polyubiquitination
Xl.15969.1.S1_s_at	78%	GO:0000209	protein polyubiquitination
Xl.12282.1.S1_at	80%	GO:0000209	protein polyubiquitination
Xl.7482.1.S1_at	80%	GO:0000209	protein polyubiquitination
Xl.5425.1.A1_at	80%	GO:0000209	protein polyubiquitination
Xl.16865.1.A1_at	80%	GO:0000209	protein polyubiquitination
Xl.175.1.S1_a_at	80%	GO:0000209	protein polyubiquitination
Xl.7482.1.S1_a_at	80%	GO:0000209	protein polyubiquitination
Xl.7482.1.S1_x_at	80%	GO:0000209	protein polyubiquitination
Xl.5425.1.A1_x_at	80%	GO:0000209	protein polyubiquitination
Xl.7482.2.A1_at	80%	GO:0000209	protein polyubiquitination
Xl.7482.2.A1_x_at	80%	GO:0000209	protein polyubiquitination
Xl.12019.1.S1_at	81%	GO:0000209	protein polyubiquitination
Xl.4350.1.S1_at	81%	GO:0000209	protein polyubiquitination
Xl.12047.1.A1_at	81%	GO:0000209	protein polyubiquitination
Xl.6363.1.S1_at	82%	GO:0000209	protein polyubiquitination
Xl.10226.1.S1_at	82%	GO:0000209	protein polyubiquitination
Xl.6363.1.S1_a_at	82%	GO:0000209	protein polyubiquitination
Xl.2103.1.A1_at	82%	GO:0000209	protein polyubiquitination
Xl.15680.1.S1_at	82%	GO:0000209	protein polyubiquitination
Xl.6787.1.S1_at	83%	GO:0000209	protein polyubiquitination
Xl.13749.1.A1_at	83%	GO:0000209	protein polyubiquitination
Xl.539.1.S1_at	83%	GO:0000209	protein polyubiquitination
Xl.3006.1.A1_at	83%	GO:0000209	protein polyubiquitination
Xl.7787.1.S1_at	84%	GO:0000209	protein polyubiquitination
Xl.25681.1.S1_at	84%	GO:0000209	protein polyubiquitination
Xl.7108.1.A1_at	84%	GO:0000209	protein polyubiquitination
Xl.16475.1.S1_at	84%	GO:0000209	protein polyubiquitination
Xl.4422.1.S1_at	84%	GO:0000209	protein polyubiquitination
Xl.4588.1.A1_at	86%	GO:0000209	protein polyubiquitination
Xl.24991.1.A1_at	86%	GO:0000209	protein polyubiquitination
Xl.24788.1.S1_at	86%	GO:0000209	protein polyubiquitination
Xl.24788.1.S1_s_at	86%	GO:0000209	protein polyubiquitination
Xl.8849.1.S1_at	87%	GO:0000209	protein polyubiquitination
Xl.8903.1.S1_a_at	70%	GO:0000226	microtubule cytoskeleton organization and biogenesis
Xl.9879.1.S1_at	70%	GO:0000226	microtubule cytoskeleton organization and biogenesis
Xl.2565.3.S1_x_at	70%	GO:0000226	microtubule cytoskeleton organization and biogenesis
Xl.2565.3.S1_at	70%	GO:0000226	microtubule cytoskeleton organization and biogenesis
Xl.22046.1.A1_at	70%	GO:0000226	microtubule cytoskeleton organization and biogenesis
Xl.5604.1.A1_at	70%	GO:0000226	microtubule cytoskeleton organization and biogenesis
Xl.2565.1.S1_a_at	70%	GO:0000226	microtubule cytoskeleton organization and biogenesis
Xl.2565.1.S1_x_at	70%	GO:0000226	microtubule cytoskeleton organization and biogenesis
Xl.4641.1.S1_at	70%	GO:0000226	microtubule cytoskeleton organization and biogenesis
Xl.8903.1.S1_at	70%	GO:0000226	microtubule cytoskeleton organization and biogenesis
Xl.2757.1.S1_at	70%	GO:0000226	microtubule cytoskeleton organization and biogenesis
Xl.2565.1.S1_at	70%	GO:0000226	microtubule cytoskeleton organization and biogenesis
Xl.11101.1.A1_at	71%	GO:0000226	microtubule cytoskeleton organization and biogenesis
Xl.5871.1.S1_at	71%	GO:0000226	microtubule cytoskeleton organization and biogenesis
Xl.2511.3.S1_x_at	71%	GO:0000226	microtubule cytoskeleton organization and biogenesis
Xl.8919.1.S2_at	71%	GO:0000226	microtubule cytoskeleton organization and biogenesis
Xl.2511.1.S1_x_at	71%	GO:0000226	microtubule cytoskeleton organization and biogenesis
Xl.8919.1.S1_x_at	71%	GO:0000226	microtubule cytoskeleton organization and biogenesis
Xl.7933.1.S1_at	71%	GO:0000226	microtubule cytoskeleton organization and biogenesis
Xl.121.1.S1_at	71%	GO:0000226	microtubule cytoskeleton organization and biogenesis
Xl.21906.1.S1_at	71%	GO:0000226	microtubule cytoskeleton organization and biogenesis
Xl.8589.1.S1_at	71%	GO:0000226	microtubule cytoskeleton organization and biogenesis
Xl.2511.1.S1_at	71%	GO:0000226	microtubule cytoskeleton organization and biogenesis
Xl.5653.1.S1_at	71%	GO:0000226	microtubule cytoskeleton organization and biogenesis
Xl.2511.4.A1_at	71%	GO:0000226	microtubule cytoskeleton organization and biogenesis
Xl.2511.2.S1_x_at	71%	GO:0000226	microtubule cytoskeleton organization and biogenesis
Xl.8919.2.S1_x_at	71%	GO:0000226	microtubule cytoskeleton organization and biogenesis
Xl.18160.1.A1_at	73%	GO:0000226	microtubule cytoskeleton organization and biogenesis
Xl.23525.1.S1_at	73%	GO:0000226	microtubule cytoskeleton organization and biogenesis
Xl.15616.1.A1_at	74%	GO:0000226	microtubule cytoskeleton organization and biogenesis
Xl.3212.1.A1_at	70%	GO:0000244	assembly of spliceosomal tri-snRNP
Xl.6694.1.S1_at	70%	GO:0000245	spliceosome assembly
Xl.1681.1.S1_at	70%	GO:0000245	spliceosome assembly
Xl.23325.1.S1_at	70%	GO:0000245	spliceosome assembly
Xl.1068.1.S1_a_at	70%	GO:0000245	spliceosome assembly
Xl.14672.1.S1_at	70%	GO:0000245	spliceosome assembly
Xl.13504.1.S1_at	71%	GO:0000245	spliceosome assembly
Xl.3667.2.S1_at	71%	GO:0000245	spliceosome assembly
Xl.8287.1.A1_at	71%	GO:0000245	spliceosome assembly
Xl.20073.1.A1_x_at	71%	GO:0000245	spliceosome assembly
Xl.3667.1.S1_a_at	71%	GO:0000245	spliceosome assembly
Xl.662.1.S1_at	71%	GO:0000245	spliceosome assembly
Xl.2732.1.A1_at	71%	GO:0000245	spliceosome assembly
Xl.3569.1.A1_at	71%	GO:0000245	spliceosome assembly
Xl.20073.1.A1_at	71%	GO:0000245	spliceosome assembly
Xl.25921.1.S1_at	71%	GO:0000245	spliceosome assembly
Xl.2141.1.S1_at	71%	GO:0000245	spliceosome assembly
Xl.3667.1.S1_at	71%	GO:0000245	spliceosome assembly
Xl.20137.1.A1_at	71%	GO:0000245	spliceosome assembly
Xl.21848.1.S1_at	72%	GO:0000245	spliceosome assembly
Xl.4567.1.S1_at	72%	GO:0000245	spliceosome assembly
Xl.2599.1.S1_at	73%	GO:0000245	spliceosome assembly
Xl.16138.1.S1_at	73%	GO:0000245	spliceosome assembly
Xl.23320.1.S1_at	73%	GO:0000245	spliceosome assembly
Xl.23880.1.A1_at	73%	GO:0000245	spliceosome assembly
Xl.25944.1.A1_at	73%	GO:0000245	spliceosome assembly
Xl.2624.1.A1_s_at	73%	GO:0000245	spliceosome assembly
Xl.17471.1.S1_at	73%	GO:0000245	spliceosome assembly
Xl.1275.1.S1_at	73%	GO:0000245	spliceosome assembly
Xl.23911.1.S1_at	73%	GO:0000245	spliceosome assembly
Xl.1969.1.A1_at	73%	GO:0000245	spliceosome assembly
Xl.21422.1.S1_at	73%	GO:0000245	spliceosome assembly
Xl.2624.1.A1_x_at	73%	GO:0000245	spliceosome assembly
Xl.4395.1.S1_at	73%	GO:0000245	spliceosome assembly
Xl.25822.1.S1_at	73%	GO:0000245	spliceosome assembly
Xl.6650.1.S1_at	73%	GO:0000245	spliceosome assembly
Xl.6684.1.S1_at	73%	GO:0000245	spliceosome assembly
Xl.1476.1.A1_at	73%	GO:0000245	spliceosome assembly
Xl.5196.1.S1_at	74%	GO:0000245	spliceosome assembly
Xl.1644.1.S1_at	74%	GO:0000245	spliceosome assembly
Xl.853.1.S1_at	74%	GO:0000245	spliceosome assembly
Xl.3212.1.A1_at	74%	GO:0000245	spliceosome assembly
Xl.2452.3.S1_a_at	74%	GO:0000245	spliceosome assembly
Xl.3349.1.S1_at	74%	GO:0000245	spliceosome assembly
Xl.1035.1.S1_at	74%	GO:0000245	spliceosome assembly
Xl.3305.1.S1_a_at	74%	GO:0000245	spliceosome assembly
Xl.6859.1.S1_a_at	74%	GO:0000245	spliceosome assembly
Xl.5499.1.S1_at	74%	GO:0000245	spliceosome assembly
Xl.3305.1.S1_x_at	74%	GO:0000245	spliceosome assembly
Xl.6859.1.S1_x_at	74%	GO:0000245	spliceosome assembly
Xl.8087.1.A1_at	74%	GO:0000245	spliceosome assembly
Xl.2780.1.S1_at	74%	GO:0000245	spliceosome assembly
Xl.16361.1.S1_at	74%	GO:0000245	spliceosome assembly
Xl.21870.1.S1_at	74%	GO:0000245	spliceosome assembly
Xl.5499.2.S1_at	74%	GO:0000245	spliceosome assembly
Xl.6847.1.S2_at	74%	GO:0000245	spliceosome assembly
Xl.6554.1.S1_at	74%	GO:0000245	spliceosome assembly
Xl.2975.1.A1_at	74%	GO:0000245	spliceosome assembly
Xl.26090.1.S1_at	74%	GO:0000245	spliceosome assembly
Xl.25707.1.S1_at	74%	GO:0000245	spliceosome assembly
Xl.5499.1.S1_a_at	74%	GO:0000245	spliceosome assembly
Xl.853.1.S1_s_at	74%	GO:0000245	spliceosome assembly
Xl.8366.1.S1_at	74%	GO:0000245	spliceosome assembly
Xl.5499.1.S1_x_at	74%	GO:0000245	spliceosome assembly
Xl.12034.1.S1_at	74%	GO:0000245	spliceosome assembly
Xl.23452.1.S1_at	74%	GO:0000245	spliceosome assembly
Xl.6496.1.S1_at	75%	GO:0000245	spliceosome assembly
Xl.5177.1.S1_at	75%	GO:0000245	spliceosome assembly
Xl.3746.1.A1_at	75%	GO:0000245	spliceosome assembly
Xl.24455.1.S1_a_at	75%	GO:0000245	spliceosome assembly
Xl.24455.1.S1_x_at	75%	GO:0000245	spliceosome assembly
Xl.4231.1.S1_at	75%	GO:0000245	spliceosome assembly
Xl.14967.1.A1_at	75%	GO:0000245	spliceosome assembly
Xl.3336.1.S1_at	75%	GO:0000245	spliceosome assembly
Xl.7071.1.S1_at	75%	GO:0000245	spliceosome assembly
Xl.21889.1.S1_s_at	75%	GO:0000245	spliceosome assembly
Xl.22082.1.S1_a_at	75%	GO:0000245	spliceosome assembly
Xl.6799.1.A1_at	75%	GO:0000245	spliceosome assembly
Xl.7071.1.S2_at	75%	GO:0000245	spliceosome assembly
Xl.24455.1.S1_at	75%	GO:0000245	spliceosome assembly
Xl.21281.1.S1_at	75%	GO:0000245	spliceosome assembly
Xl.1807.1.A1_at	75%	GO:0000245	spliceosome assembly
Xl.1648.1.S1_a_at	76%	GO:0000245	spliceosome assembly
Xl.3510.1.S1_at	76%	GO:0000245	spliceosome assembly
Xl.21978.1.S1_at	76%	GO:0000245	spliceosome assembly
Xl.24282.1.S1_a_at	76%	GO:0000245	spliceosome assembly
Xl.7820.1.S1_a_at	76%	GO:0000245	spliceosome assembly
Xl.7820.1.S1_x_at	76%	GO:0000245	spliceosome assembly
Xl.4271.1.S1_at	76%	GO:0000245	spliceosome assembly
Xl.3189.2.A1_at	77%	GO:0000245	spliceosome assembly
Xl.25076.1.S1_at	77%	GO:0000245	spliceosome assembly
Xl.3189.1.S1_at	77%	GO:0000245	spliceosome assembly
Xl.17946.1.S1_at	78%	GO:0000245	spliceosome assembly
Xl.7260.1.S1_at	78%	GO:0000245	spliceosome assembly
Xl.836.1.S1_at	78%	GO:0000245	spliceosome assembly
Xl.24054.1.S1_at	78%	GO:0000245	spliceosome assembly
Xl.23496.1.S1_s_at	80%	GO:0000245	spliceosome assembly
Xl.5214.1.S1_at	80%	GO:0000245	spliceosome assembly
Xl.5366.1.S1_at	80%	GO:0000245	spliceosome assembly
Xl.24862.1.S1_at	80%	GO:0000245	spliceosome assembly
Xl.8358.1.A1_at	80%	GO:0000245	spliceosome assembly
Xl.24806.1.A1_at	80%	GO:0000245	spliceosome assembly
Xl.3547.1.S1_at	80%	GO:0000245	spliceosome assembly
Xl.26003.1.S1_at	80%	GO:0000245	spliceosome assembly
Xl.11472.1.S1_at	80%	GO:0000245	spliceosome assembly
Xl.23496.1.S1_at	80%	GO:0000245	spliceosome assembly
Xl.1036.2.S1_a_at	80%	GO:0000245	spliceosome assembly
Xl.24167.1.S1_at	80%	GO:0000245	spliceosome assembly
Xl.1666.1.S1_at	80%	GO:0000245	spliceosome assembly
Xl.6080.1.S1_at	81%	GO:0000245	spliceosome assembly
Xl.8945.1.S2_at	82%	GO:0000245	spliceosome assembly
Xl.8945.1.S1_at	82%	GO:0000245	spliceosome assembly
Xl.9797.1.S1_at	83%	GO:0000245	spliceosome assembly
Xl.8354.1.S1_at	83%	GO:0000245	spliceosome assembly
Xl.6828.1.A1_at	83%	GO:0000245	spliceosome assembly
Xl.7025.1.S1_at	83%	GO:0000245	spliceosome assembly
Xl.20205.1.A1_at	83%	GO:0000245	spliceosome assembly
Xl.7753.1.A1_at	84%	GO:0000245	spliceosome assembly
Xl.5245.1.A1_at	84%	GO:0000245	spliceosome assembly
Xl.16766.1.S1_at	84%	GO:0000245	spliceosome assembly
Xl.3176.1.S1_at	86%	GO:0000245	spliceosome assembly
Xl.4717.1.S1_at	86%	GO:0000245	spliceosome assembly
Xl.4618.1.S1_a_at	86%	GO:0000245	spliceosome assembly
Xl.7821.1.S1_at	86%	GO:0000245	spliceosome assembly
Xl.8151.1.S1_at	87%	GO:0000245	spliceosome assembly
Xl.23498.1.A1_x_at	88%	GO:0000245	spliceosome assembly
Xl.25221.1.S1_s_at	88%	GO:0000245	spliceosome assembly
Xl.23498.1.A1_at	88%	GO:0000245	spliceosome assembly
Xl.25221.1.S1_at	88%	GO:0000245	spliceosome assembly
Xl.4515.1.S2_a_at	90%	GO:0000245	spliceosome assembly
Xl.4515.1.S1_at	90%	GO:0000245	spliceosome assembly
Xl.3467.1.A1_at	91%	GO:0000245	spliceosome assembly
Xl.6570.1.S1_at	91%	GO:0000245	spliceosome assembly
Xl.5745.1.A1_at	76%	GO:0000271	polysaccharide biosynthesis
Xl.1432.1.A1_at	70%	GO:0000272	polysaccharide catabolism
Xl.24249.1.A1_at	73%	GO:0000272	polysaccharide catabolism
Xl.1765.1.A1_at	74%	GO:0000272	polysaccharide catabolism
Xl.1765.3.S1_a_at	74%	GO:0000272	polysaccharide catabolism
Xl.513.1.S1_at	73%	GO:0000278	mitotic cell cycle
Xl.573.2.S1_a_at	74%	GO:0000278	mitotic cell cycle
Xl.7523.1.S1_at	75%	GO:0000278	mitotic cell cycle
Xl.11086.1.S1_at	75%	GO:0000288	mRNA catabolism deadenylylation-dependent
Xl.902.1.S1_a_at	74%	GO:0000715	nucleotide-excision repair DNA damage recognition
Xl.902.2.S1_a_at	74%	GO:0000715	nucleotide-excision repair DNA damage recognition
Xl.12352.1.A1_at	73%	GO:0000717	nucleotide-excision repair DNA duplex unwinding
Xl.22568.1.S1_at	74%	GO:0000719	photoreactive repair
Xl.4389.1.S1_at	74%	GO:0000719	photoreactive repair
Xl.7198.1.S1_at	74%	GO:0000719	photoreactive repair
Xl.12080.1.S1_at	74%	GO:0000719	photoreactive repair
Xl.12081.1.S1_at	74%	GO:0000719	photoreactive repair
Xl.292.1.S1_at	73%	GO:0000730	DNA recombinase assembly
Xl.284.1.S1_a_at	73%	GO:0000730	DNA recombinase assembly
Xl.489.1.S1_at	75%	GO:0000731	DNA synthesis during DNA repair
Xl.530.1.S1_at	81%	GO:0000731	DNA synthesis during DNA repair
Xl.440.1.S1_at	81%	GO:0000731	DNA synthesis during DNA repair
Xl.2318.1.A1_at	72%	GO:0000771	agglutination
Xl.3219.3.S1_at	73%	GO:0000902	cellular morphogenesis
Xl.16060.1.A1_at	70%	GO:0000910	cytokinesis
Xl.15981.1.S1_at	70%	GO:0000910	cytokinesis
Xl.16060.2.A1_at	70%	GO:0000910	cytokinesis
Xl.16060.3.S1_s_at	70%	GO:0000910	cytokinesis
Xl.16060.3.S1_a_at	70%	GO:0000910	cytokinesis
Xl.14274.1.S1_at	70%	GO:0000910	cytokinesis
Xl.731.1.S1_at	71%	GO:0000910	cytokinesis
Xl.3931.1.A1_at	71%	GO:0000910	cytokinesis
Xl.2680.1.A1_at	72%	GO:0000910	cytokinesis
Xl.442.1.S1_at	70%	GO:0001501	skeletal development
Xl.1140.1.S1_s_at	70%	GO:0001501	skeletal development
Xl.4619.1.S1_s_at	70%	GO:0001501	skeletal development
Xl.1138.1.S1_at	70%	GO:0001501	skeletal development
Xl.1140.1.S1_at	70%	GO:0001501	skeletal development
Xl.4807.1.A1_at	71%	GO:0001501	skeletal development
Xl.17910.1.S1_at	71%	GO:0001501	skeletal development
Xl.11956.1.S1_at	71%	GO:0001501	skeletal development
Xl.12952.1.S1_at	72%	GO:0001501	skeletal development
Xl.15054.1.S1_at	72%	GO:0001501	skeletal development
Xl.15872.2.S1_at	72%	GO:0001501	skeletal development
Xl.68.1.S1_at	73%	GO:0001501	skeletal development
Xl.21933.1.S1_at	73%	GO:0001501	skeletal development
Xl.19979.1.S2_at	74%	GO:0001501	skeletal development
Xl.1929.1.A1_at	74%	GO:0001501	skeletal development
Xl.19979.1.S1_at	74%	GO:0001501	skeletal development
Xl.13636.1.S1_at	74%	GO:0001501	skeletal development
Xl.198.1.S1_at	75%	GO:0001501	skeletal development
Xl.3549.1.S2_at	75%	GO:0001501	skeletal development
Xl.1265.1.S1_at	75%	GO:0001501	skeletal development
Xl.3549.1.S1_at	75%	GO:0001501	skeletal development
Xl.21621.1.S1_at	75%	GO:0001501	skeletal development
Xl.11973.1.S1_at	80%	GO:0001501	skeletal development
Xl.16875.1.A1_at	82%	GO:0001501	skeletal development
Xl.1209.2.S1_a_at	86%	GO:0001501	skeletal development
Xl.1209.1.S1_at	86%	GO:0001501	skeletal development
Xl.207.1.S1_at	86%	GO:0001501	skeletal development
Xl.10269.1.S1_at	87%	GO:0001501	skeletal development
Xl.19994.1.S1_at	87%	GO:0001501	skeletal development
Xl.522.1.S1_at	87%	GO:0001501	skeletal development
Xl.262.1.S1_at	87%	GO:0001501	skeletal development
Xl.18401.1.S1_at	88%	GO:0001501	skeletal development
Xl.14563.1.S1_at	88%	GO:0001501	skeletal development
Xl.64.1.A1_at	88%	GO:0001501	skeletal development
Xl.64.1.S1_at	88%	GO:0001501	skeletal development
Xl.9701.1.A1_x_at	90%	GO:0001501	skeletal development
Xl.21634.1.S1_at	90%	GO:0001501	skeletal development
Xl.9701.1.A1_at	90%	GO:0001501	skeletal development
Xl.21634.1.A1_at	90%	GO:0001501	skeletal development
Xl.12130.1.S1_at	91%	GO:0001501	skeletal development
Xl.14155.1.S1_at	91%	GO:0001501	skeletal development
Xl.12098.1.S1_at	91%	GO:0001501	skeletal development
Xl.21863.1.S1_at	91%	GO:0001501	skeletal development
Xl.751.1.S1_s_at	91%	GO:0001501	skeletal development
Xl.751.1.S1_at	91%	GO:0001501	skeletal development
Xl.19979.1.S2_at	71%	GO:0001503	ossification
Xl.19979.1.S1_at	71%	GO:0001503	ossification
Xl.7133.1.S1_at	75%	GO:0001508	regulation of action potential
Xl.9918.1.S1_at	70%	GO:0001510	RNA methylation
Xl.6773.1.S1_at	74%	GO:0001514	selenocysteine incorporation
Xl.3209.1.S1_at	74%	GO:0001514	selenocysteine incorporation
Xl.6773.1.S1_a_at	74%	GO:0001514	selenocysteine incorporation
Xl.23.1.S1_at	75%	GO:0001514	selenocysteine incorporation
Xl.1760.1.S1_at	75%	GO:0001514	selenocysteine incorporation
Xl.5961.1.A1_at	75%	GO:0001514	selenocysteine incorporation
Xl.5961.3.S1_at	75%	GO:0001514	selenocysteine incorporation
Xl.5961.3.S1_a_at	75%	GO:0001514	selenocysteine incorporation
Xl.5961.3.S1_x_at	75%	GO:0001514	selenocysteine incorporation
Xl.8222.1.S1_at	75%	GO:0001514	selenocysteine incorporation
Xl.17432.1.S1_at	76%	GO:0001514	selenocysteine incorporation
Xl.8564.1.S1_at	76%	GO:0001514	selenocysteine incorporation
Xl.536.1.S1_at	70%	GO:0001519	peptide amidation
Xl.22226.1.S1_at	75%	GO:0001523	retinoid metabolism
Xl.9649.1.A1_at	76%	GO:0001523	retinoid metabolism
Xl.23524.1.S1_at	78%	GO:0001523	retinoid metabolism
Xl.26338.1.A1_at	78%	GO:0001523	retinoid metabolism
Xl.10316.1.A1_at	80%	GO:0001523	retinoid metabolism
Xl.21423.1.S1_at	80%	GO:0001523	retinoid metabolism
Xl.12059.2.A1_at	81%	GO:0001523	retinoid metabolism
Xl.1040.1.S1_at	71%	GO:0001525	angiogenesis
Xl.6994.1.S1_at	71%	GO:0001525	angiogenesis
Xl.559.1.S1_at	71%	GO:0001525	angiogenesis
Xl.559.1.S2_at	71%	GO:0001525	angiogenesis
Xl.412.1.S1_at	72%	GO:0001525	angiogenesis
Xl.293.1.S1_at	72%	GO:0001525	angiogenesis
Xl.24520.2.S1_a_at	73%	GO:0001558	regulation of cell growth
Xl.9994.1.S1_s_at	74%	GO:0001558	regulation of cell growth
Xl.9994.1.S1_at	74%	GO:0001558	regulation of cell growth
Xl.19381.2.S1_at	75%	GO:0001558	regulation of cell growth
Xl.19381.1.A1_at	75%	GO:0001558	regulation of cell growth
Xl.1133.1.S1_at	75%	GO:0001558	regulation of cell growth
Xl.18160.1.A1_at	78%	GO:0001578	microtubule bundle formation
Xl.23525.1.S1_at	78%	GO:0001578	microtubule bundle formation
Xl.771.1.S1_at	70%	GO:0001654	eye morphogenesis
Xl.1098.1.S1_at	70%	GO:0001654	eye morphogenesis
Xl.370.1.S1_at	71%	GO:0001654	eye morphogenesis
Xl.278.1.S1_at	71%	GO:0001654	eye morphogenesis
Xl.370.1.S2_at	71%	GO:0001654	eye morphogenesis
Xl.369.1.S1_at	71%	GO:0001654	eye morphogenesis
Xl.866.1.S2_at	72%	GO:0001654	eye morphogenesis
Xl.1263.1.S1_at	74%	GO:0001654	eye morphogenesis
Xl.21602.1.S1_at	73%	GO:0001656	metanephros development
Xl.21602.1.A1_at	73%	GO:0001656	metanephros development
Xl.1130.5.S1_a_at	74%	GO:0001656	metanephros development
Xl.1130.1.S1_s_at	74%	GO:0001656	metanephros development
Xl.1130.10.S1_s_at	74%	GO:0001656	metanephros development
Xl.1130.2.S1_a_at	76%	GO:0001656	metanephros development
Xl.23218.1.S1_at	74%	GO:0001677	formation of translation initiation ternary complex
Xl.11588.1.S1_at	75%	GO:0001677	formation of translation initiation ternary complex
Xl.8222.3.S1_at	78%	GO:0001677	formation of translation initiation ternary complex
Xl.8222.2.S1_at	78%	GO:0001677	formation of translation initiation ternary complex
Xl.866.1.S2_at	75%	GO:0001708	cell fate specification
Xl.19994.1.S1_at	87%	GO:0001708	cell fate specification
Xl.1033.1.S1_at	71%	GO:0001709	cell fate determination
Xl.5394.1.S1_at	70%	GO:0001719	inhibition of caspase activation
Xl.2825.1.A1_at	70%	GO:0001719	inhibition of caspase activation
Xl.5289.1.S1_at	71%	GO:0001719	inhibition of caspase activation
Xl.14508.1.A1_at	73%	GO:0001719	inhibition of caspase activation
Xl.6954.1.S1_at	74%	GO:0001719	inhibition of caspase activation
Xl.5994.1.A1_at	75%	GO:0001719	inhibition of caspase activation
Xl.5264.1.A1_at	78%	GO:0001719	inhibition of caspase activation
Xl.8352.1.S1_at	80%	GO:0001719	inhibition of caspase activation
Xl.13167.1.S1_at	80%	GO:0001719	inhibition of caspase activation
Xl.16118.1.S1_at	80%	GO:0001719	inhibition of caspase activation
Xl.5519.1.S1_at	81%	GO:0001719	inhibition of caspase activation
Xl.11956.1.S1_at	72%	GO:0002011	morphogenesis of an epithelial sheet
Xl.5695.1.A1_at	70%	GO:0005975	carbohydrate metabolism
Xl.14135.1.S1_at	70%	GO:0005975	carbohydrate metabolism
Xl.24406.1.A1_at	70%	GO:0005975	carbohydrate metabolism
Xl.25424.1.A1_at	71%	GO:0005975	carbohydrate metabolism
Xl.23241.1.S1_at	71%	GO:0005975	carbohydrate metabolism
Xl.15773.1.S1_at	71%	GO:0005975	carbohydrate metabolism
Xl.4623.1.A1_at	71%	GO:0005975	carbohydrate metabolism
Xl.1380.1.S1_at	71%	GO:0005975	carbohydrate metabolism
Xl.10170.1.A1_at	71%	GO:0005975	carbohydrate metabolism
Xl.19063.1.S1_at	72%	GO:0005975	carbohydrate metabolism
Xl.3312.1.S1_at	73%	GO:0005975	carbohydrate metabolism
Xl.26184.1.A1_at	73%	GO:0005975	carbohydrate metabolism
Xl.24965.1.S1_at	73%	GO:0005975	carbohydrate metabolism
Xl.17492.2.S1_x_at	74%	GO:0005975	carbohydrate metabolism
Xl.7265.1.S1_at	74%	GO:0005975	carbohydrate metabolism
Xl.17737.1.S1_at	74%	GO:0005975	carbohydrate metabolism
Xl.12614.2.S1_a_at	74%	GO:0005975	carbohydrate metabolism
Xl.22658.1.A1_at	74%	GO:0005975	carbohydrate metabolism
Xl.9656.1.S1_at	74%	GO:0005975	carbohydrate metabolism
Xl.22218.3.S1_at	74%	GO:0005975	carbohydrate metabolism
Xl.1432.1.A1_at	74%	GO:0005975	carbohydrate metabolism
Xl.10260.1.S1_at	74%	GO:0005975	carbohydrate metabolism
Xl.3242.1.S1_at	74%	GO:0005975	carbohydrate metabolism
Xl.20671.1.A1_at	74%	GO:0005975	carbohydrate metabolism
Xl.12560.1.S1_at	74%	GO:0005975	carbohydrate metabolism
Xl.18110.1.A1_at	74%	GO:0005975	carbohydrate metabolism
Xl.15183.1.S1_at	74%	GO:0005975	carbohydrate metabolism
Xl.17492.1.S1_a_at	74%	GO:0005975	carbohydrate metabolism
Xl.5798.2.S1_a_at	74%	GO:0005975	carbohydrate metabolism
Xl.22218.3.S1_a_at	74%	GO:0005975	carbohydrate metabolism
Xl.482.1.S1_at	74%	GO:0005975	carbohydrate metabolism
Xl.22226.1.S1_at	74%	GO:0005975	carbohydrate metabolism
Xl.10583.1.S1_at	74%	GO:0005975	carbohydrate metabolism
Xl.17492.1.S1_at	74%	GO:0005975	carbohydrate metabolism
Xl.10609.1.A1_at	74%	GO:0005975	carbohydrate metabolism
Xl.13006.1.A1_at	75%	GO:0005975	carbohydrate metabolism
Xl.24105.1.A1_at	75%	GO:0005975	carbohydrate metabolism
Xl.15864.1.A1_at	75%	GO:0005975	carbohydrate metabolism
Xl.22218.2.S1_at	75%	GO:0005975	carbohydrate metabolism
Xl.24249.1.A1_at	75%	GO:0005975	carbohydrate metabolism
Xl.24797.1.S1_at	75%	GO:0005975	carbohydrate metabolism
Xl.3542.1.A1_at	75%	GO:0005975	carbohydrate metabolism
Xl.2223.1.A1_at	75%	GO:0005975	carbohydrate metabolism
Xl.4042.2.A1_at	75%	GO:0005975	carbohydrate metabolism
Xl.6748.1.S1_at	75%	GO:0005975	carbohydrate metabolism
Xl.26072.1.S1_at	75%	GO:0005975	carbohydrate metabolism
Xl.4843.1.S1_at	75%	GO:0005975	carbohydrate metabolism
Xl.5294.1.A1_at	75%	GO:0005975	carbohydrate metabolism
Xl.19530.1.A1_at	75%	GO:0005975	carbohydrate metabolism
Xl.12540.1.S1_at	75%	GO:0005975	carbohydrate metabolism
Xl.21554.1.S1_at	75%	GO:0005975	carbohydrate metabolism
Xl.1765.1.A1_at	75%	GO:0005975	carbohydrate metabolism
Xl.19782.1.A1_s_at	75%	GO:0005975	carbohydrate metabolism
Xl.25024.1.A1_at	75%	GO:0005975	carbohydrate metabolism
Xl.1765.3.S1_a_at	75%	GO:0005975	carbohydrate metabolism
Xl.4456.1.A1_at	75%	GO:0005975	carbohydrate metabolism
Xl.21603.1.S1_at	75%	GO:0005975	carbohydrate metabolism
Xl.8872.1.A1_at	75%	GO:0005975	carbohydrate metabolism
Xl.26072.1.S1_a_at	75%	GO:0005975	carbohydrate metabolism
Xl.20763.1.S1_at	75%	GO:0005975	carbohydrate metabolism
Xl.6156.1.S1_at	75%	GO:0005975	carbohydrate metabolism
Xl.26072.1.S1_x_at	75%	GO:0005975	carbohydrate metabolism
Xl.14108.1.S1_at	75%	GO:0005975	carbohydrate metabolism
Xl.4146.1.A1_at	75%	GO:0005975	carbohydrate metabolism
Xl.15033.1.A1_at	75%	GO:0005975	carbohydrate metabolism
Xl.4246.1.S1_at	75%	GO:0005975	carbohydrate metabolism
Xl.6837.1.S1_at	75%	GO:0005975	carbohydrate metabolism
Xl.19782.1.A1_at	75%	GO:0005975	carbohydrate metabolism
Xl.6247.1.S1_at	75%	GO:0005975	carbohydrate metabolism
Xl.2812.1.A1_at	75%	GO:0005975	carbohydrate metabolism
Xl.11103.1.A1_at	75%	GO:0005975	carbohydrate metabolism
Xl.8872.1.A1_x_at	75%	GO:0005975	carbohydrate metabolism
Xl.26072.2.S1_x_at	75%	GO:0005975	carbohydrate metabolism
Xl.9091.1.A1_at	75%	GO:0005975	carbohydrate metabolism
Xl.12540.2.A1_at	75%	GO:0005975	carbohydrate metabolism
Xl.5524.1.S1_at	75%	GO:0005975	carbohydrate metabolism
Xl.22434.1.A1_at	75%	GO:0005975	carbohydrate metabolism
Xl.6953.1.A1_at	76%	GO:0005975	carbohydrate metabolism
Xl.25212.1.S1_at	76%	GO:0005975	carbohydrate metabolism
Xl.9649.1.A1_at	77%	GO:0005975	carbohydrate metabolism
Xl.10041.1.A1_at	77%	GO:0005975	carbohydrate metabolism
Xl.15183.2.A1_at	77%	GO:0005975	carbohydrate metabolism
Xl.5582.1.A1_at	77%	GO:0005975	carbohydrate metabolism
Xl.10316.1.A1_at	77%	GO:0005975	carbohydrate metabolism
Xl.21881.1.S1_at	77%	GO:0005975	carbohydrate metabolism
Xl.1194.1.S1_at	77%	GO:0005975	carbohydrate metabolism
Xl.4433.1.S1_at	77%	GO:0005975	carbohydrate metabolism
Xl.3996.1.A1_at	78%	GO:0005975	carbohydrate metabolism
Xl.4581.1.A1_at	78%	GO:0005975	carbohydrate metabolism
Xl.24073.1.A1_at	78%	GO:0005975	carbohydrate metabolism
Xl.351.1.S1_at	78%	GO:0005975	carbohydrate metabolism
Xl.23524.1.S1_at	78%	GO:0005975	carbohydrate metabolism
Xl.22692.1.S1_at	78%	GO:0005975	carbohydrate metabolism
Xl.22710.1.S1_at	78%	GO:0005975	carbohydrate metabolism
Xl.11115.1.A1_at	78%	GO:0005975	carbohydrate metabolism
Xl.345.1.S1_at	78%	GO:0005975	carbohydrate metabolism
Xl.11442.1.A1_at	80%	GO:0005975	carbohydrate metabolism
Xl.518.1.S1_at	80%	GO:0005975	carbohydrate metabolism
Xl.18116.1.S1_at	80%	GO:0005975	carbohydrate metabolism
Xl.12227.1.S1_at	80%	GO:0005975	carbohydrate metabolism
Xl.26083.2.S1_a_at	80%	GO:0005975	carbohydrate metabolism
Xl.22158.1.A1_at	80%	GO:0005975	carbohydrate metabolism
Xl.4591.1.S1_at	80%	GO:0005975	carbohydrate metabolism
Xl.26083.2.S1_at	80%	GO:0005975	carbohydrate metabolism
Xl.519.1.S1_at	80%	GO:0005975	carbohydrate metabolism
Xl.8908.1.S1_at	80%	GO:0005975	carbohydrate metabolism
Xl.26083.1.A1_at	80%	GO:0005975	carbohydrate metabolism
Xl.15996.1.S1_at	80%	GO:0005975	carbohydrate metabolism
Xl.882.1.S1_at	80%	GO:0005975	carbohydrate metabolism
Xl.26083.1.A1_x_at	80%	GO:0005975	carbohydrate metabolism
Xl.6474.1.S1_a_at	80%	GO:0005975	carbohydrate metabolism
Xl.18116.1.S1_s_at	80%	GO:0005975	carbohydrate metabolism
Xl.19124.1.S1_a_at	81%	GO:0005975	carbohydrate metabolism
Xl.19124.1.S1_x_at	81%	GO:0005975	carbohydrate metabolism
Xl.21423.1.S1_at	81%	GO:0005975	carbohydrate metabolism
Xl.8272.2.S1_a_at	82%	GO:0005975	carbohydrate metabolism
Xl.8272.2.S1_x_at	82%	GO:0005975	carbohydrate metabolism
Xl.8272.1.S1_at	82%	GO:0005975	carbohydrate metabolism
Xl.8272.2.S1_at	82%	GO:0005975	carbohydrate metabolism
Xl.9765.1.S1_at	82%	GO:0005975	carbohydrate metabolism
Xl.11115.2.S1_a_at	83%	GO:0005975	carbohydrate metabolism
Xl.23223.1.S1_at	83%	GO:0005975	carbohydrate metabolism
Xl.3708.1.S1_at	84%	GO:0005975	carbohydrate metabolism
Xl.15952.1.A1_at	84%	GO:0005975	carbohydrate metabolism
Xl.5194.1.S1_at	84%	GO:0005975	carbohydrate metabolism
Xl.726.1.S1_at	87%	GO:0005975	carbohydrate metabolism
Xl.6294.1.S1_at	88%	GO:0005975	carbohydrate metabolism
Xl.1991.1.S1_at	90%	GO:0005975	carbohydrate metabolism
Xl.5745.1.A1_at	71%	GO:0005976	polysaccharide metabolism
Xl.1765.1.A1_at	74%	GO:0005976	polysaccharide metabolism
Xl.1765.3.S1_a_at	74%	GO:0005976	polysaccharide metabolism
Xl.7655.1.S1_at	70%	GO:0005977	glycogen metabolism
Xl.6866.1.A1_at	70%	GO:0005977	glycogen metabolism
Xl.25841.1.S1_at	70%	GO:0005977	glycogen metabolism
Xl.5165.1.A1_at	73%	GO:0005977	glycogen metabolism
Xl.16403.1.A1_at	73%	GO:0005977	glycogen metabolism
Xl.22218.2.S1_at	74%	GO:0005977	glycogen metabolism
Xl.12866.3.A1_at	74%	GO:0005977	glycogen metabolism
Xl.5979.1.A1_at	74%	GO:0005977	glycogen metabolism
Xl.12866.1.S1_at	74%	GO:0005977	glycogen metabolism
Xl.22218.3.S1_at	75%	GO:0005977	glycogen metabolism
Xl.23539.1.S1_at	75%	GO:0005977	glycogen metabolism
Xl.20763.1.S1_at	75%	GO:0005977	glycogen metabolism
Xl.22218.3.S1_a_at	75%	GO:0005977	glycogen metabolism
Xl.22218.2.S1_at	70%	GO:0005978	glycogen biosynthesis
Xl.5575.1.S1_at	71%	GO:0005978	glycogen biosynthesis
Xl.22218.3.S1_at	71%	GO:0005978	glycogen biosynthesis
Xl.22218.3.S1_a_at	71%	GO:0005978	glycogen biosynthesis
Xl.23907.1.S1_at	71%	GO:0005978	glycogen biosynthesis
Xl.23907.1.S1_a_at	71%	GO:0005978	glycogen biosynthesis
Xl.5165.1.A1_at	73%	GO:0005978	glycogen biosynthesis
Xl.23539.1.S1_at	74%	GO:0005978	glycogen biosynthesis
Xl.12866.3.A1_at	74%	GO:0005978	glycogen biosynthesis
Xl.5979.1.A1_at	74%	GO:0005978	glycogen biosynthesis
Xl.12866.1.S1_at	74%	GO:0005978	glycogen biosynthesis
Xl.22218.3.S1_at	71%	GO:0005980	glycogen catabolism
Xl.6156.1.S1_at	71%	GO:0005980	glycogen catabolism
Xl.22218.3.S1_a_at	71%	GO:0005980	glycogen catabolism
Xl.1432.1.A1_at	74%	GO:0005980	glycogen catabolism
Xl.21603.1.S1_at	74%	GO:0005980	glycogen catabolism
Xl.24406.1.A1_at	74%	GO:0005980	glycogen catabolism
Xl.24249.1.A1_at	80%	GO:0005980	glycogen catabolism
Xl.19063.1.S1_at	91%	GO:0005980	glycogen catabolism
Xl.20763.1.S1_at	91%	GO:0005980	glycogen catabolism
Xl.24406.1.A1_at	73%	GO:0005983	starch catabolism
Xl.1432.1.A1_at	74%	GO:0005983	starch catabolism
Xl.24249.1.A1_at	80%	GO:0005983	starch catabolism
Xl.6156.1.S1_at	70%	GO:0005986	sucrose biosynthesis
Xl.6156.1.S1_at	71%	GO:0005990	lactose catabolism
Xl.25024.1.A1_at	73%	GO:0005990	lactose catabolism
Xl.9656.1.S1_at	74%	GO:0005990	lactose catabolism
Xl.22434.1.A1_at	75%	GO:0005990	lactose catabolism
Xl.3242.1.S1_at	70%	GO:0005993	trehalose catabolism
Xl.3996.1.A1_at	73%	GO:0005996	monosaccharide metabolism
Xl.3996.1.A1_at	71%	GO:0005997	xylulose metabolism
Xl.5798.2.S1_a_at	70%	GO:0006000	fructose metabolism
Xl.15996.1.S1_at	76%	GO:0006000	fructose metabolism
Xl.12614.2.S1_a_at	86%	GO:0006000	fructose metabolism
Xl.6748.1.S1_at	73%	GO:0006002	fructose 6-phosphate metabolism
Xl.4456.1.A1_at	75%	GO:0006002	fructose 6-phosphate metabolism
Xl.15996.1.S1_at	71%	GO:0006003	fructose 2 6-bisphosphate metabolism
Xl.12614.2.S1_a_at	75%	GO:0006003	fructose 2 6-bisphosphate metabolism
Xl.2496.1.S1_at	75%	GO:0006003	fructose 2 6-bisphosphate metabolism
Xl.1509.1.S1_at	73%	GO:0006004	fucose metabolism
Xl.7265.1.S1_at	74%	GO:0006004	fucose metabolism
Xl.22658.1.A1_at	75%	GO:0006004	fucose metabolism
Xl.20671.1.A1_at	75%	GO:0006004	fucose metabolism
Xl.12078.1.S1_at	71%	GO:0006006	glucose metabolism
Xl.12101.1.S1_at	71%	GO:0006006	glucose metabolism
Xl.11103.1.A1_at	71%	GO:0006006	glucose metabolism
Xl.12459.1.S1_at	74%	GO:0006006	glucose metabolism
Xl.21603.1.S1_at	74%	GO:0006006	glucose metabolism
Xl.14870.1.A1_at	74%	GO:0006006	glucose metabolism
Xl.9699.1.S1_at	74%	GO:0006006	glucose metabolism
Xl.726.1.S1_at	74%	GO:0006006	glucose metabolism
Xl.3242.1.S1_at	75%	GO:0006006	glucose metabolism
Xl.10583.1.S1_at	75%	GO:0006006	glucose metabolism
Xl.6156.1.S1_at	80%	GO:0006006	glucose metabolism
Xl.11115.2.S1_a_at	80%	GO:0006006	glucose metabolism
Xl.11115.1.A1_at	80%	GO:0006006	glucose metabolism
Xl.19124.1.S1_a_at	87%	GO:0006006	glucose metabolism
Xl.19124.1.S1_x_at	87%	GO:0006006	glucose metabolism
Xl.14870.1.A1_at	75%	GO:0006007	glucose catabolism
Xl.726.1.S1_at	80%	GO:0006007	glucose catabolism
Xl.6156.1.S1_at	88%	GO:0006008	glucose 1-phosphate utilization
Xl.6156.1.S1_at	90%	GO:0006010	glucose 6-phosphate utilization
Xl.16229.1.A1_at	75%	GO:0006011	UDP-glucose metabolism
Xl.5556.1.A1_at	81%	GO:0006011	UDP-glucose metabolism
Xl.23660.3.S1_a_at	93%	GO:0006011	UDP-glucose metabolism
Xl.17737.1.S1_at	75%	GO:0006012	galactose metabolism
Xl.1991.1.S1_at	75%	GO:0006012	galactose metabolism
Xl.15033.1.A1_at	76%	GO:0006012	galactose metabolism
Xl.4456.1.A1_at	75%	GO:0006013	mannose metabolism
Xl.25212.1.S1_at	71%	GO:0006015	5-phosphoribose 1-diphosphate biosynthesis
Xl.14902.1.S1_at	80%	GO:0006027	glycosaminoglycan catabolism
Xl.15452.1.A1_at	80%	GO:0006027	glycosaminoglycan catabolism
Xl.482.1.S1_at	86%	GO:0006027	glycosaminoglycan catabolism
Xl.6247.1.S1_at	87%	GO:0006027	glycosaminoglycan catabolism
Xl.24951.1.A1_at	74%	GO:0006029	proteoglycan metabolism
Xl.14902.1.S1_at	75%	GO:0006029	proteoglycan metabolism
Xl.4042.2.A1_at	72%	GO:0006030	chitin metabolism
Xl.6837.1.S1_at	75%	GO:0006030	chitin metabolism
Xl.4042.2.A1_at	81%	GO:0006032	chitin catabolism
Xl.6837.1.S1_at	82%	GO:0006032	chitin catabolism
Xl.6837.1.S1_at	74%	GO:0006036	cuticle chitin catabolism
Xl.6627.1.A1_at	71%	GO:0006038	cell wall chitin biosynthesis
Xl.6748.1.S1_at	74%	GO:0006038	cell wall chitin biosynthesis
Xl.6748.1.S1_at	71%	GO:0006040	amino sugar metabolism
Xl.6953.1.A1_at	75%	GO:0006043	glucosamine catabolism
Xl.6953.1.A1_at	74%	GO:0006044	N-acetylglucosamine metabolism
Xl.5556.1.A1_at	84%	GO:0006048	UDP-N-acetylglucosamine biosynthesis
Xl.16229.1.A1_at	86%	GO:0006048	UDP-N-acetylglucosamine biosynthesis
Xl.4026.1.A1_at	73%	GO:0006066	alcohol metabolism
Xl.21585.1.S1_at	74%	GO:0006066	alcohol metabolism
Xl.23916.1.S1_at	75%	GO:0006066	alcohol metabolism
Xl.21891.1.S1_at	75%	GO:0006066	alcohol metabolism
Xl.22158.1.A1_at	80%	GO:0006066	alcohol metabolism
Xl.351.1.S1_at	80%	GO:0006066	alcohol metabolism
Xl.8908.1.S1_at	80%	GO:0006066	alcohol metabolism
Xl.345.1.S1_at	80%	GO:0006066	alcohol metabolism
Xl.5470.1.A1_at	82%	GO:0006067	ethanol metabolism
Xl.4931.1.S1_at	84%	GO:0006067	ethanol metabolism
Xl.1657.1.A1_at	84%	GO:0006067	ethanol metabolism
Xl.4246.1.S1_at	87%	GO:0006067	ethanol metabolism
Xl.22158.1.A1_at	90%	GO:0006067	ethanol metabolism
Xl.8908.1.S1_at	90%	GO:0006067	ethanol metabolism
Xl.351.1.S1_at	91%	GO:0006067	ethanol metabolism
Xl.345.1.S1_at	91%	GO:0006067	ethanol metabolism
Xl.25586.2.A1_at	75%	GO:0006081	aldehyde metabolism
Xl.1657.1.A1_at	78%	GO:0006081	aldehyde metabolism
Xl.22158.1.A1_at	82%	GO:0006081	aldehyde metabolism
Xl.351.1.S1_at	84%	GO:0006081	aldehyde metabolism
Xl.8908.1.S1_at	84%	GO:0006081	aldehyde metabolism
Xl.345.1.S1_at	84%	GO:0006081	aldehyde metabolism
Xl.4246.1.S1_at	86%	GO:0006081	aldehyde metabolism
Xl.13148.1.S1_x_at	72%	GO:0006084	acetyl-CoA metabolism
Xl.13148.1.S1_at	72%	GO:0006084	acetyl-CoA metabolism
Xl.4433.1.S1_at	73%	GO:0006084	acetyl-CoA metabolism
Xl.4581.1.A1_at	74%	GO:0006085	acetyl-CoA biosynthesis
Xl.18116.1.S1_at	74%	GO:0006085	acetyl-CoA biosynthesis
Xl.6474.1.S1_a_at	74%	GO:0006085	acetyl-CoA biosynthesis
Xl.15221.1.S1_at	74%	GO:0006085	acetyl-CoA biosynthesis
Xl.18116.1.S1_s_at	74%	GO:0006085	acetyl-CoA biosynthesis
Xl.4217.1.A1_at	80%	GO:0006085	acetyl-CoA biosynthesis
Xl.23675.1.A1_at	74%	GO:0006090	pyruvate metabolism
Xl.4433.1.S1_at	74%	GO:0006090	pyruvate metabolism
Xl.24286.3.S1_at	70%	GO:0006091	energy pathways
Xl.24286.3.S1_a_at	70%	GO:0006091	energy pathways
Xl.11663.1.S1_at	70%	GO:0006091	energy pathways
Xl.24299.1.S1_at	71%	GO:0006091	energy pathways
Xl.19124.1.S1_a_at	73%	GO:0006091	energy pathways
Xl.19124.1.S1_x_at	73%	GO:0006091	energy pathways
Xl.15183.1.S1_at	73%	GO:0006091	energy pathways
Xl.12101.1.S1_at	73%	GO:0006091	energy pathways
Xl.15864.1.A1_at	74%	GO:0006091	energy pathways
Xl.13590.1.A1_a_at	74%	GO:0006091	energy pathways
Xl.13590.1.A1_x_at	74%	GO:0006091	energy pathways
Xl.10406.1.A1_at	74%	GO:0006091	energy pathways
Xl.23370.1.S1_at	74%	GO:0006091	energy pathways
Xl.23763.1.S1_at	74%	GO:0006091	energy pathways
Xl.16527.1.A1_at	74%	GO:0006091	energy pathways
Xl.10406.2.A1_at	74%	GO:0006091	energy pathways
Xl.12560.1.S1_at	74%	GO:0006091	energy pathways
Xl.16689.1.A1_at	74%	GO:0006091	energy pathways
Xl.726.1.S1_at	75%	GO:0006091	energy pathways
Xl.9091.1.A1_at	75%	GO:0006091	energy pathways
Xl.4433.1.S1_at	75%	GO:0006091	energy pathways
Xl.24219.1.S1_at	75%	GO:0006091	energy pathways
Xl.10041.1.A1_at	76%	GO:0006091	energy pathways
Xl.14870.1.A1_at	77%	GO:0006091	energy pathways
Xl.15996.1.S1_at	77%	GO:0006091	energy pathways
Xl.15183.2.A1_at	78%	GO:0006091	energy pathways
Xl.4591.1.S1_at	78%	GO:0006091	energy pathways
Xl.882.1.S1_at	78%	GO:0006091	energy pathways
Xl.4833.1.A1_at	78%	GO:0006091	energy pathways
Xl.11442.1.A1_at	80%	GO:0006091	energy pathways
Xl.12227.1.S1_at	80%	GO:0006091	energy pathways
Xl.7509.1.S1_at	80%	GO:0006091	energy pathways
Xl.7509.1.S2_at	80%	GO:0006091	energy pathways
Xl.7509.2.A1_at	80%	GO:0006091	energy pathways
Xl.11981.1.S1_at	80%	GO:0006091	energy pathways
Xl.19056.1.S1_at	80%	GO:0006091	energy pathways
Xl.11115.1.A1_at	80%	GO:0006091	energy pathways
Xl.26162.1.S1_at	80%	GO:0006091	energy pathways
Xl.8781.1.S1_at	80%	GO:0006091	energy pathways
Xl.3708.1.S1_at	81%	GO:0006091	energy pathways
Xl.26083.2.S1_a_at	82%	GO:0006091	energy pathways
Xl.26083.2.S1_at	82%	GO:0006091	energy pathways
Xl.26083.1.A1_at	82%	GO:0006091	energy pathways
Xl.11115.2.S1_a_at	82%	GO:0006091	energy pathways
Xl.26083.1.A1_x_at	82%	GO:0006091	energy pathways
Xl.15952.1.A1_at	83%	GO:0006091	energy pathways
Xl.21936.1.S1_at	84%	GO:0006091	energy pathways
Xl.14108.1.S1_at	84%	GO:0006091	energy pathways
Xl.23223.1.S1_at	84%	GO:0006091	energy pathways
Xl.8592.1.S1_at	86%	GO:0006091	energy pathways
Xl.4843.1.S1_at	86%	GO:0006091	energy pathways
Xl.5294.1.A1_at	86%	GO:0006091	energy pathways
Xl.5194.1.S1_at	86%	GO:0006091	energy pathways
Xl.4581.1.A1_at	87%	GO:0006091	energy pathways
Xl.18116.1.S1_at	88%	GO:0006091	energy pathways
Xl.18116.1.S1_s_at	88%	GO:0006091	energy pathways
Xl.6294.1.S1_at	90%	GO:0006091	energy pathways
Xl.6474.1.S1_a_at	91%	GO:0006091	energy pathways
Xl.15864.1.A1_at	71%	GO:0006092	main pathways of carbohydrate metabolism
Xl.23370.1.S1_at	71%	GO:0006092	main pathways of carbohydrate metabolism
Xl.15952.1.A1_at	71%	GO:0006092	main pathways of carbohydrate metabolism
Xl.14870.1.A1_at	71%	GO:0006092	main pathways of carbohydrate metabolism
Xl.15183.1.S1_at	71%	GO:0006092	main pathways of carbohydrate metabolism
Xl.8592.1.S1_at	73%	GO:0006092	main pathways of carbohydrate metabolism
Xl.3708.1.S1_at	73%	GO:0006092	main pathways of carbohydrate metabolism
Xl.21936.1.S1_at	73%	GO:0006092	main pathways of carbohydrate metabolism
Xl.13590.1.A1_a_at	74%	GO:0006092	main pathways of carbohydrate metabolism
Xl.13590.1.A1_x_at	74%	GO:0006092	main pathways of carbohydrate metabolism
Xl.4843.1.S1_at	74%	GO:0006092	main pathways of carbohydrate metabolism
Xl.5294.1.A1_at	74%	GO:0006092	main pathways of carbohydrate metabolism
Xl.6294.1.S1_at	74%	GO:0006092	main pathways of carbohydrate metabolism
Xl.4433.1.S1_at	74%	GO:0006092	main pathways of carbohydrate metabolism
Xl.24219.1.S1_at	74%	GO:0006092	main pathways of carbohydrate metabolism
Xl.11115.1.A1_at	74%	GO:0006092	main pathways of carbohydrate metabolism
Xl.4833.1.A1_at	74%	GO:0006092	main pathways of carbohydrate metabolism
Xl.10041.1.A1_at	75%	GO:0006092	main pathways of carbohydrate metabolism
Xl.15996.1.S1_at	75%	GO:0006092	main pathways of carbohydrate metabolism
Xl.726.1.S1_at	75%	GO:0006092	main pathways of carbohydrate metabolism
Xl.7509.1.S1_at	76%	GO:0006092	main pathways of carbohydrate metabolism
Xl.15183.2.A1_at	76%	GO:0006092	main pathways of carbohydrate metabolism
Xl.7509.1.S2_at	76%	GO:0006092	main pathways of carbohydrate metabolism
Xl.7509.2.A1_at	76%	GO:0006092	main pathways of carbohydrate metabolism
Xl.9091.1.A1_at	76%	GO:0006092	main pathways of carbohydrate metabolism
Xl.26083.2.S1_a_at	77%	GO:0006092	main pathways of carbohydrate metabolism
Xl.26083.2.S1_at	77%	GO:0006092	main pathways of carbohydrate metabolism
Xl.26083.1.A1_at	77%	GO:0006092	main pathways of carbohydrate metabolism
Xl.11115.2.S1_a_at	77%	GO:0006092	main pathways of carbohydrate metabolism
Xl.26083.1.A1_x_at	77%	GO:0006092	main pathways of carbohydrate metabolism
Xl.11442.1.A1_at	78%	GO:0006092	main pathways of carbohydrate metabolism
Xl.4591.1.S1_at	78%	GO:0006092	main pathways of carbohydrate metabolism
Xl.882.1.S1_at	78%	GO:0006092	main pathways of carbohydrate metabolism
Xl.11981.1.S1_at	78%	GO:0006092	main pathways of carbohydrate metabolism
Xl.12227.1.S1_at	80%	GO:0006092	main pathways of carbohydrate metabolism
Xl.5194.1.S1_at	80%	GO:0006092	main pathways of carbohydrate metabolism
Xl.14108.1.S1_at	80%	GO:0006092	main pathways of carbohydrate metabolism
Xl.19056.1.S1_at	80%	GO:0006092	main pathways of carbohydrate metabolism
Xl.26162.1.S1_at	80%	GO:0006092	main pathways of carbohydrate metabolism
Xl.8781.1.S1_at	80%	GO:0006092	main pathways of carbohydrate metabolism
Xl.23223.1.S1_at	83%	GO:0006092	main pathways of carbohydrate metabolism
Xl.12227.1.S1_at	71%	GO:0006094	gluconeogenesis
Xl.12614.2.S1_a_at	71%	GO:0006094	gluconeogenesis
Xl.5194.1.S1_at	72%	GO:0006094	gluconeogenesis
Xl.18116.1.S1_at	73%	GO:0006094	gluconeogenesis
Xl.21554.1.S1_at	73%	GO:0006094	gluconeogenesis
Xl.18116.1.S1_s_at	73%	GO:0006094	gluconeogenesis
Xl.15996.1.S1_at	74%	GO:0006094	gluconeogenesis
Xl.5798.2.S1_a_at	74%	GO:0006094	gluconeogenesis
Xl.22710.1.S1_at	75%	GO:0006094	gluconeogenesis
Xl.12459.1.S1_at	78%	GO:0006094	gluconeogenesis
Xl.6156.1.S1_at	78%	GO:0006094	gluconeogenesis
Xl.9699.1.S1_at	78%	GO:0006094	gluconeogenesis
Xl.8272.2.S1_a_at	70%	GO:0006096	glycolysis
Xl.8272.2.S1_x_at	70%	GO:0006096	glycolysis
Xl.8272.1.S1_at	70%	GO:0006096	glycolysis
Xl.8272.2.S1_at	70%	GO:0006096	glycolysis
Xl.13025.1.A1_x_at	70%	GO:0006096	glycolysis
Xl.13025.1.A1_at	70%	GO:0006096	glycolysis
Xl.8592.1.S1_at	72%	GO:0006096	glycolysis
Xl.21936.1.S1_at	72%	GO:0006096	glycolysis
Xl.6474.1.S1_a_at	72%	GO:0006096	glycolysis
Xl.4581.1.A1_at	73%	GO:0006096	glycolysis
Xl.9091.1.A1_at	73%	GO:0006096	glycolysis
Xl.24219.1.S1_at	73%	GO:0006096	glycolysis
Xl.11442.1.A1_at	74%	GO:0006096	glycolysis
Xl.18116.1.S1_at	74%	GO:0006096	glycolysis
Xl.12227.1.S1_at	74%	GO:0006096	glycolysis
Xl.5194.1.S1_at	74%	GO:0006096	glycolysis
Xl.14870.1.A1_at	74%	GO:0006096	glycolysis
Xl.15996.1.S1_at	74%	GO:0006096	glycolysis
Xl.214.1.S1_at	74%	GO:0006096	glycolysis
Xl.726.1.S1_at	74%	GO:0006096	glycolysis
Xl.18116.1.S1_s_at	74%	GO:0006096	glycolysis
Xl.11115.1.A1_at	74%	GO:0006096	glycolysis
Xl.4833.1.A1_at	74%	GO:0006096	glycolysis
Xl.518.1.S1_at	75%	GO:0006096	glycolysis
Xl.13590.1.A1_a_at	75%	GO:0006096	glycolysis
Xl.7780.1.S2_at	75%	GO:0006096	glycolysis
Xl.13590.1.A1_x_at	75%	GO:0006096	glycolysis
Xl.4843.1.S1_at	75%	GO:0006096	glycolysis
Xl.4591.1.S1_at	75%	GO:0006096	glycolysis
Xl.8701.1.S1_a_at	75%	GO:0006096	glycolysis
Xl.519.1.S1_at	75%	GO:0006096	glycolysis
Xl.23675.1.A1_at	75%	GO:0006096	glycolysis
Xl.882.1.S1_at	75%	GO:0006096	glycolysis
Xl.15183.1.S1_at	75%	GO:0006096	glycolysis
Xl.14108.1.S1_at	75%	GO:0006096	glycolysis
Xl.11115.2.S1_a_at	75%	GO:0006096	glycolysis
Xl.7780.3.S1_a_at	75%	GO:0006096	glycolysis
Xl.19056.1.S1_at	75%	GO:0006096	glycolysis
Xl.790.1.S1_s_at	75%	GO:0006096	glycolysis
Xl.26162.1.S1_at	75%	GO:0006096	glycolysis
Xl.8781.1.S1_at	75%	GO:0006096	glycolysis
Xl.790.1.S1_at	75%	GO:0006096	glycolysis
Xl.5294.1.A1_at	76%	GO:0006096	glycolysis
Xl.22692.1.S1_at	76%	GO:0006096	glycolysis
Xl.15183.2.A1_at	77%	GO:0006096	glycolysis
Xl.22710.1.S1_at	77%	GO:0006096	glycolysis
Xl.6156.1.S1_at	77%	GO:0006096	glycolysis
Xl.23223.1.S1_at	77%	GO:0006096	glycolysis
Xl.4433.1.S1_at	77%	GO:0006096	glycolysis
Xl.18852.1.S1_at	78%	GO:0006096	glycolysis
Xl.6294.1.S1_at	73%	GO:0006097	glyoxylate cycle
Xl.8272.2.S1_a_at	71%	GO:0006098	pentose-phosphate shunt
Xl.8272.2.S1_x_at	71%	GO:0006098	pentose-phosphate shunt
Xl.6953.1.A1_at	71%	GO:0006098	pentose-phosphate shunt
Xl.23675.1.A1_at	71%	GO:0006098	pentose-phosphate shunt
Xl.8272.1.S1_at	71%	GO:0006098	pentose-phosphate shunt
Xl.8272.2.S1_at	71%	GO:0006098	pentose-phosphate shunt
Xl.19124.1.S1_a_at	72%	GO:0006098	pentose-phosphate shunt
Xl.19124.1.S1_x_at	72%	GO:0006098	pentose-phosphate shunt
Xl.25212.1.S1_at	76%	GO:0006098	pentose-phosphate shunt
Xl.13006.1.A1_at	78%	GO:0006098	pentose-phosphate shunt
Xl.24797.1.S1_at	80%	GO:0006098	pentose-phosphate shunt
Xl.4581.1.A1_at	71%	GO:0006099	tricarboxylic acid cycle
Xl.18116.1.S1_at	71%	GO:0006099	tricarboxylic acid cycle
Xl.26072.1.S1_at	71%	GO:0006099	tricarboxylic acid cycle
Xl.26072.1.S1_a_at	71%	GO:0006099	tricarboxylic acid cycle
Xl.26072.1.S1_x_at	71%	GO:0006099	tricarboxylic acid cycle
Xl.26072.2.S1_x_at	71%	GO:0006099	tricarboxylic acid cycle
Xl.18116.1.S1_s_at	71%	GO:0006099	tricarboxylic acid cycle
Xl.11981.1.S1_at	72%	GO:0006099	tricarboxylic acid cycle
Xl.12560.1.S1_at	73%	GO:0006099	tricarboxylic acid cycle
Xl.6294.1.S1_at	73%	GO:0006099	tricarboxylic acid cycle
Xl.10041.1.A1_at	74%	GO:0006099	tricarboxylic acid cycle
Xl.4843.1.S1_at	74%	GO:0006099	tricarboxylic acid cycle
Xl.9091.1.A1_at	74%	GO:0006099	tricarboxylic acid cycle
Xl.24219.1.S1_at	74%	GO:0006099	tricarboxylic acid cycle
Xl.7509.1.S1_at	75%	GO:0006099	tricarboxylic acid cycle
Xl.5294.1.A1_at	75%	GO:0006099	tricarboxylic acid cycle
Xl.7509.1.S2_at	75%	GO:0006099	tricarboxylic acid cycle
Xl.7509.2.A1_at	75%	GO:0006099	tricarboxylic acid cycle
Xl.6474.1.S1_a_at	75%	GO:0006099	tricarboxylic acid cycle
Xl.3708.1.S1_at	73%	GO:0006100	tricarboxylic acid cycle intermediate metabolism
Xl.15952.1.A1_at	75%	GO:0006100	tricarboxylic acid cycle intermediate metabolism
Xl.6294.1.S1_at	75%	GO:0006100	tricarboxylic acid cycle intermediate metabolism
Xl.3708.1.S1_at	74%	GO:0006102	isocitrate metabolism
Xl.15952.1.A1_at	75%	GO:0006102	isocitrate metabolism
Xl.6294.1.S1_at	75%	GO:0006102	isocitrate metabolism
Xl.7183.1.S1_at	74%	GO:0006104	succinyl-CoA metabolism
Xl.9091.1.A1_at	74%	GO:0006104	succinyl-CoA metabolism
Xl.9765.1.S1_at	73%	GO:0006108	malate metabolism
Xl.12614.2.S1_a_at	70%	GO:0006110	regulation of glycolysis
Xl.2496.1.S1_at	75%	GO:0006110	regulation of glycolysis
Xl.15864.1.A1_at	74%	GO:0006113	fermentation
Xl.11103.1.A1_at	83%	GO:0006114	glycerol biosynthesis
Xl.4931.1.S1_at	75%	GO:0006117	acetaldehyde metabolism
Xl.26342.1.A1_at	70%	GO:0006118	electron transport
Xl.25238.1.A1_at	70%	GO:0006118	electron transport
Xl.23399.1.S1_at	70%	GO:0006118	electron transport
Xl.1270.1.S1_at	70%	GO:0006118	electron transport
Xl.15593.1.S1_at	70%	GO:0006118	electron transport
Xl.6057.1.A1_at	70%	GO:0006118	electron transport
Xl.4433.1.S1_at	70%	GO:0006118	electron transport
Xl.6146.1.S1_at	70%	GO:0006118	electron transport
Xl.7341.1.S1_at	71%	GO:0006118	electron transport
Xl.9723.2.S1_a_at	71%	GO:0006118	electron transport
Xl.19316.1.A1_at	71%	GO:0006118	electron transport
Xl.6813.1.S1_at	71%	GO:0006118	electron transport
Xl.19690.1.A1_at	71%	GO:0006118	electron transport
Xl.9723.2.S1_at	71%	GO:0006118	electron transport
Xl.7691.1.S1_at	71%	GO:0006118	electron transport
Xl.13657.1.S1_at	71%	GO:0006118	electron transport
Xl.2428.1.A1_at	71%	GO:0006118	electron transport
Xl.12727.1.A1_at	71%	GO:0006118	electron transport
Xl.6989.1.S1_at	71%	GO:0006118	electron transport
Xl.24726.1.S1_at	71%	GO:0006118	electron transport
Xl.9291.1.A1_at	71%	GO:0006118	electron transport
Xl.16794.1.S1_at	71%	GO:0006118	electron transport
Xl.6989.1.S1_a_at	71%	GO:0006118	electron transport
Xl.3317.2.S1_at	71%	GO:0006118	electron transport
Xl.1718.1.S1_at	71%	GO:0006118	electron transport
Xl.7352.1.S1_at	71%	GO:0006118	electron transport
Xl.3534.1.A1_at	72%	GO:0006118	electron transport
Xl.19274.1.S1_at	72%	GO:0006118	electron transport
Xl.8260.3.A1_at	72%	GO:0006118	electron transport
Xl.5835.1.A1_at	72%	GO:0006118	electron transport
Xl.1589.1.S1_at	72%	GO:0006118	electron transport
Xl.1589.1.S2_at	72%	GO:0006118	electron transport
Xl.6662.1.S1_at	72%	GO:0006118	electron transport
Xl.25637.1.S1_at	73%	GO:0006118	electron transport
Xl.9203.1.A1_at	73%	GO:0006118	electron transport
Xl.14691.1.A1_at	73%	GO:0006118	electron transport
Xl.24424.1.A1_at	73%	GO:0006118	electron transport
Xl.9887.1.S1_at	73%	GO:0006118	electron transport
Xl.24337.1.A1_at	73%	GO:0006118	electron transport
Xl.10753.1.A1_at	73%	GO:0006118	electron transport
Xl.18310.1.A1_at	73%	GO:0006118	electron transport
Xl.23225.1.S1_at	73%	GO:0006118	electron transport
Xl.23225.1.S1_s_at	73%	GO:0006118	electron transport
Xl.7635.1.A1_at	73%	GO:0006118	electron transport
Xl.25847.1.S1_at	73%	GO:0006118	electron transport
Xl.12560.1.S1_at	73%	GO:0006118	electron transport
Xl.19943.1.A1_at	73%	GO:0006118	electron transport
Xl.24286.3.S1_at	73%	GO:0006118	electron transport
Xl.10419.1.A1_at	73%	GO:0006118	electron transport
Xl.1685.1.S1_at	73%	GO:0006118	electron transport
Xl.1076.1.S1_at	73%	GO:0006118	electron transport
Xl.24462.1.S1_a_at	73%	GO:0006118	electron transport
Xl.24286.3.S1_a_at	73%	GO:0006118	electron transport
Xl.10921.2.A1_at	73%	GO:0006118	electron transport
Xl.5570.1.A1_at	73%	GO:0006118	electron transport
Xl.5450.1.S1_at	73%	GO:0006118	electron transport
Xl.24607.2.A1_at	74%	GO:0006118	electron transport
Xl.8959.1.A1_at	74%	GO:0006118	electron transport
Xl.7814.4.S1_at	74%	GO:0006118	electron transport
Xl.3582.1.S1_at	74%	GO:0006118	electron transport
Xl.7837.3.A1_a_at	74%	GO:0006118	electron transport
Xl.14246.1.A1_at	74%	GO:0006118	electron transport
Xl.10367.1.S1_at	74%	GO:0006118	electron transport
Xl.23886.1.A1_at	74%	GO:0006118	electron transport
Xl.24246.1.A1_at	74%	GO:0006118	electron transport
Xl.24403.1.S1_at	74%	GO:0006118	electron transport
Xl.10866.1.A1_at	74%	GO:0006118	electron transport
Xl.1660.1.A1_at	74%	GO:0006118	electron transport
Xl.1946.1.A1_at	74%	GO:0006118	electron transport
Xl.16411.1.A1_at	74%	GO:0006118	electron transport
Xl.10792.1.A1_at	74%	GO:0006118	electron transport
Xl.10921.1.S1_at	74%	GO:0006118	electron transport
Xl.7570.1.S1_at	74%	GO:0006118	electron transport
Xl.25748.1.S1_at	74%	GO:0006118	electron transport
Xl.24607.1.S1_at	74%	GO:0006118	electron transport
Xl.12749.1.A1_at	74%	GO:0006118	electron transport
Xl.25558.1.A1_x_at	74%	GO:0006118	electron transport
Xl.3423.1.S1_at	74%	GO:0006118	electron transport
Xl.25558.1.A1_at	74%	GO:0006118	electron transport
Xl.15070.1.S1_at	74%	GO:0006118	electron transport
Xl.2234.1.S1_at	74%	GO:0006118	electron transport
Xl.4303.1.S1_at	74%	GO:0006118	electron transport
XlAffx.1.8.S1_at	74%	GO:0006118	electron transport
Xl.3825.1.S1_at	74%	GO:0006118	electron transport
Xl.22794.1.A1_at	74%	GO:0006118	electron transport
Xl.7217.1.S1_at	74%	GO:0006118	electron transport
Xl.4889.1.A1_at	74%	GO:0006118	electron transport
Xl.2021.2.A1_at	74%	GO:0006118	electron transport
Xl.2877.1.A1_at	74%	GO:0006118	electron transport
Xl.24623.2.A1_at	74%	GO:0006118	electron transport
Xl.7837.1.A1_at	74%	GO:0006118	electron transport
Xl.24728.2.A1_at	74%	GO:0006118	electron transport
Xl.7357.1.A1_at	74%	GO:0006118	electron transport
Xl.1940.1.S1_at	74%	GO:0006118	electron transport
Xl.8260.1.S1_a_at	75%	GO:0006118	electron transport
Xl.13590.1.A1_a_at	75%	GO:0006118	electron transport
Xl.24179.1.S1_at	75%	GO:0006118	electron transport
Xl.4681.1.S1_at	75%	GO:0006118	electron transport
Xl.13590.1.A1_x_at	75%	GO:0006118	electron transport
Xl.4678.1.A1_at	75%	GO:0006118	electron transport
Xl.1474.1.S1_a_at	75%	GO:0006118	electron transport
Xl.24382.1.S1_at	75%	GO:0006118	electron transport
Xl.5377.2.S1_at	75%	GO:0006118	electron transport
Xl.10796.1.S1_at	75%	GO:0006118	electron transport
Xl.5377.1.S2_at	75%	GO:0006118	electron transport
Xl.21085.1.S1_at	75%	GO:0006118	electron transport
Xl.24078.1.S1_at	75%	GO:0006118	electron transport
Xl.456.1.S1_at	75%	GO:0006118	electron transport
Xl.1692.1.S1_at	75%	GO:0006118	electron transport
Xl.10006.1.A1_at	75%	GO:0006118	electron transport
Xl.948.1.S1_at	75%	GO:0006118	electron transport
Xl.13717.1.S1_at	75%	GO:0006118	electron transport
Xl.725.1.S1_at	75%	GO:0006118	electron transport
Xl.43.1.S1_at	75%	GO:0006118	electron transport
Xl.24055.1.A1_at	75%	GO:0006118	electron transport
Xl.4217.1.A1_at	75%	GO:0006118	electron transport
Xl.20760.1.S1_at	75%	GO:0006118	electron transport
Xl.15715.1.S1_at	75%	GO:0006118	electron transport
Xl.24727.2.A1_at	75%	GO:0006118	electron transport
Xl.7015.1.A1_at	75%	GO:0006118	electron transport
Xl.725.1.S2_at	75%	GO:0006118	electron transport
Xl.7809.1.A1_at	75%	GO:0006118	electron transport
Xl.24015.1.S1_at	75%	GO:0006118	electron transport
Xl.19071.1.A1_at	75%	GO:0006118	electron transport
Xl.13717.1.S1_s_at	75%	GO:0006118	electron transport
Xl.1220.1.S1_at	75%	GO:0006118	electron transport
Xl.5377.1.S1_at	75%	GO:0006118	electron transport
Xl.4986.1.A1_at	76%	GO:0006118	electron transport
Xl.24987.1.S1_at	76%	GO:0006118	electron transport
Xl.4986.1.A1_s_at	76%	GO:0006118	electron transport
Xl.6711.1.A1_at	76%	GO:0006118	electron transport
Xl.8173.1.S1_at	76%	GO:0006118	electron transport
Xl.11917.1.S1_at	76%	GO:0006118	electron transport
Xl.8327.1.S1_at	76%	GO:0006118	electron transport
Xl.19651.1.S1_at	76%	GO:0006118	electron transport
Xl.22401.1.S1_at	76%	GO:0006118	electron transport
Xl.4931.1.S1_at	77%	GO:0006118	electron transport
Xl.17949.1.S1_at	78%	GO:0006118	electron transport
Xl.15203.1.S1_at	78%	GO:0006118	electron transport
Xl.23896.1.S1_at	78%	GO:0006118	electron transport
Xl.11669.1.S1_at	78%	GO:0006118	electron transport
Xl.19003.1.S1_at	78%	GO:0006118	electron transport
Xl.19003.1.S1_x_at	78%	GO:0006118	electron transport
Xl.3645.1.S1_at	80%	GO:0006118	electron transport
Xl.16467.1.S1_a_at	80%	GO:0006118	electron transport
Xl.16467.1.S1_x_at	80%	GO:0006118	electron transport
Xl.5470.1.A1_at	80%	GO:0006118	electron transport
Xl.24762.1.S1_at	80%	GO:0006118	electron transport
Xl.6928.1.S1_at	80%	GO:0006118	electron transport
Xl.6269.1.S1_a_at	80%	GO:0006118	electron transport
Xl.2408.1.S1_at	80%	GO:0006118	electron transport
Xl.24213.1.S1_at	81%	GO:0006118	electron transport
Xl.7046.1.S1_at	81%	GO:0006118	electron transport
Xl.25229.1.A1_at	81%	GO:0006118	electron transport
Xl.24153.1.S1_at	81%	GO:0006118	electron transport
Xl.1657.1.A1_at	83%	GO:0006118	electron transport
Xl.4246.1.S1_at	84%	GO:0006118	electron transport
Xl.22158.1.A1_at	87%	GO:0006118	electron transport
Xl.351.1.S1_at	87%	GO:0006118	electron transport
Xl.345.1.S1_at	87%	GO:0006118	electron transport
Xl.8908.1.S1_at	88%	GO:0006118	electron transport
Xl.24213.1.S1_at	75%	GO:0006119	oxidative phosphorylation
Xl.10796.1.S1_at	75%	GO:0006119	oxidative phosphorylation
Xl.7046.1.S1_at	75%	GO:0006119	oxidative phosphorylation
Xl.4986.1.A1_at	78%	GO:0006119	oxidative phosphorylation
Xl.4986.1.A1_s_at	78%	GO:0006119	oxidative phosphorylation
Xl.22401.1.S1_at	78%	GO:0006119	oxidative phosphorylation
Xl.24179.1.S1_at	80%	GO:0006119	oxidative phosphorylation
Xl.4681.1.S1_at	74%	GO:0006120	mitochondrial electron transport NADH to ubiquinone
Xl.4678.1.A1_at	74%	GO:0006120	mitochondrial electron transport NADH to ubiquinone
Xl.24382.1.S1_at	74%	GO:0006120	mitochondrial electron transport NADH to ubiquinone
Xl.24078.1.S1_at	74%	GO:0006120	mitochondrial electron transport NADH to ubiquinone
Xl.24987.1.S1_at	74%	GO:0006120	mitochondrial electron transport NADH to ubiquinone
Xl.13717.1.S1_at	74%	GO:0006120	mitochondrial electron transport NADH to ubiquinone
XlAffx.1.8.S1_at	74%	GO:0006120	mitochondrial electron transport NADH to ubiquinone
Xl.13717.1.S1_s_at	74%	GO:0006120	mitochondrial electron transport NADH to ubiquinone
Xl.1940.1.S1_at	74%	GO:0006120	mitochondrial electron transport NADH to ubiquinone
Xl.24727.2.A1_at	75%	GO:0006120	mitochondrial electron transport NADH to ubiquinone
Xl.7814.4.S1_at	78%	GO:0006120	mitochondrial electron transport NADH to ubiquinone
Xl.24179.1.S1_at	75%	GO:0006122	mitochondrial electron transport ubiquinol to cytochrome c
Xl.4986.1.A1_at	75%	GO:0006122	mitochondrial electron transport ubiquinol to cytochrome c
Xl.4986.1.A1_s_at	75%	GO:0006122	mitochondrial electron transport ubiquinol to cytochrome c
Xl.22401.1.S1_at	75%	GO:0006122	mitochondrial electron transport ubiquinol to cytochrome c
Xl.6269.1.S1_a_at	75%	GO:0006122	mitochondrial electron transport ubiquinol to cytochrome c
Xl.10796.1.S1_at	80%	GO:0006122	mitochondrial electron transport ubiquinol to cytochrome c
Xl.1270.1.S1_at	75%	GO:0006125	thioredoxin pathway
Xl.26342.1.A1_at	76%	GO:0006125	thioredoxin pathway
Xl.6989.1.S1_at	76%	GO:0006125	thioredoxin pathway
Xl.6989.1.S1_a_at	76%	GO:0006125	thioredoxin pathway
Xl.19316.1.A1_at	80%	GO:0006125	thioredoxin pathway
Xl.6662.1.S1_at	84%	GO:0006125	thioredoxin pathway
Xl.25637.1.S1_at	75%	GO:0006129	protein-disulfide reduction
Xl.9203.1.A1_at	75%	GO:0006129	protein-disulfide reduction
Xl.20760.1.S1_at	78%	GO:0006129	protein-disulfide reduction
Xl.15070.1.S1_at	80%	GO:0006129	protein-disulfide reduction
Xl.2877.1.A1_at	83%	GO:0006129	protein-disulfide reduction
Xl.4303.1.S1_at	84%	GO:0006129	protein-disulfide reduction
Xl.26342.1.A1_at	70%	GO:0006131	dihydrolipoamide reduction
Xl.19316.1.A1_at	71%	GO:0006131	dihydrolipoamide reduction
Xl.1270.1.S1_at	71%	GO:0006131	dihydrolipoamide reduction
Xl.6662.1.S1_at	73%	GO:0006131	dihydrolipoamide reduction
Xl.6989.1.S1_at	74%	GO:0006131	dihydrolipoamide reduction
Xl.6989.1.S1_a_at	74%	GO:0006131	dihydrolipoamide reduction
Xl.16704.1.A1_a_at	78%	GO:0006134	dihydrobiopterin reduction
Xl.9070.1.S1_at	70%	GO:0006139	nucleobase nucleoside nucleotide and nucleic acid metabolism
Xl.6931.1.S1_at	70%	GO:0006139	nucleobase nucleoside nucleotide and nucleic acid metabolism
Xl.23645.1.S1_at	70%	GO:0006139	nucleobase nucleoside nucleotide and nucleic acid metabolism
Xl.455.2.S1_at	70%	GO:0006139	nucleobase nucleoside nucleotide and nucleic acid metabolism
Xl.22328.1.A1_at	70%	GO:0006139	nucleobase nucleoside nucleotide and nucleic acid metabolism
Xl.3675.1.A1_at	70%	GO:0006139	nucleobase nucleoside nucleotide and nucleic acid metabolism
Xl.826.3.S1_x_at	70%	GO:0006139	nucleobase nucleoside nucleotide and nucleic acid metabolism
Xl.5965.1.S1_at	70%	GO:0006139	nucleobase nucleoside nucleotide and nucleic acid metabolism
Xl.7568.1.S1_at	70%	GO:0006139	nucleobase nucleoside nucleotide and nucleic acid metabolism
Xl.1823.1.S1_at	70%	GO:0006139	nucleobase nucleoside nucleotide and nucleic acid metabolism
Xl.23450.1.S1_at	70%	GO:0006139	nucleobase nucleoside nucleotide and nucleic acid metabolism
Xl.7007.1.S1_at	70%	GO:0006139	nucleobase nucleoside nucleotide and nucleic acid metabolism
Xl.5839.1.S1_at	70%	GO:0006139	nucleobase nucleoside nucleotide and nucleic acid metabolism
Xl.10375.1.A1_at	70%	GO:0006139	nucleobase nucleoside nucleotide and nucleic acid metabolism
Xl.7960.1.S1_at	70%	GO:0006139	nucleobase nucleoside nucleotide and nucleic acid metabolism
Xl.5573.1.S1_at	70%	GO:0006139	nucleobase nucleoside nucleotide and nucleic acid metabolism
Xl.10605.1.A1_at	70%	GO:0006139	nucleobase nucleoside nucleotide and nucleic acid metabolism
Xl.826.1.S1_x_at	70%	GO:0006139	nucleobase nucleoside nucleotide and nucleic acid metabolism
Xl.455.1.S1_a_at	70%	GO:0006139	nucleobase nucleoside nucleotide and nucleic acid metabolism
Xl.5588.1.S1_at	70%	GO:0006139	nucleobase nucleoside nucleotide and nucleic acid metabolism
Xl.12681.1.A1_at	70%	GO:0006139	nucleobase nucleoside nucleotide and nucleic acid metabolism
Xl.2057.2.S1_a_at	70%	GO:0006139	nucleobase nucleoside nucleotide and nucleic acid metabolism
Xl.10038.1.A1_at	70%	GO:0006139	nucleobase nucleoside nucleotide and nucleic acid metabolism
Xl.21976.1.S1_at	70%	GO:0006139	nucleobase nucleoside nucleotide and nucleic acid metabolism
Xl.5176.1.S1_at	70%	GO:0006139	nucleobase nucleoside nucleotide and nucleic acid metabolism
Xl.3528.1.A1_at	70%	GO:0006139	nucleobase nucleoside nucleotide and nucleic acid metabolism
Xl.2057.1.S1_at	70%	GO:0006139	nucleobase nucleoside nucleotide and nucleic acid metabolism
Xl.641.1.S1_at	70%	GO:0006139	nucleobase nucleoside nucleotide and nucleic acid metabolism
Xl.826.2.S1_x_at	70%	GO:0006139	nucleobase nucleoside nucleotide and nucleic acid metabolism
Xl.5909.1.S1_at	71%	GO:0006139	nucleobase nucleoside nucleotide and nucleic acid metabolism
Xl.1155.2.S1_x_at	71%	GO:0006139	nucleobase nucleoside nucleotide and nucleic acid metabolism
Xl.14576.1.A1_at	71%	GO:0006139	nucleobase nucleoside nucleotide and nucleic acid metabolism
Xl.2881.1.S1_at	71%	GO:0006139	nucleobase nucleoside nucleotide and nucleic acid metabolism
Xl.23320.1.S1_at	71%	GO:0006139	nucleobase nucleoside nucleotide and nucleic acid metabolism
Xl.179.1.S1_at	71%	GO:0006139	nucleobase nucleoside nucleotide and nucleic acid metabolism
Xl.6972.1.A1_at	71%	GO:0006139	nucleobase nucleoside nucleotide and nucleic acid metabolism
Xl.3636.1.A1_at	71%	GO:0006139	nucleobase nucleoside nucleotide and nucleic acid metabolism
Xl.24274.1.A1_at	71%	GO:0006139	nucleobase nucleoside nucleotide and nucleic acid metabolism
Xl.23930.1.S1_at	71%	GO:0006139	nucleobase nucleoside nucleotide and nucleic acid metabolism
Xl.7644.1.S1_at	71%	GO:0006139	nucleobase nucleoside nucleotide and nucleic acid metabolism
Xl.5784.1.S1_at	71%	GO:0006139	nucleobase nucleoside nucleotide and nucleic acid metabolism
Xl.8053.1.A1_at	71%	GO:0006139	nucleobase nucleoside nucleotide and nucleic acid metabolism
Xl.25695.1.A1_at	71%	GO:0006139	nucleobase nucleoside nucleotide and nucleic acid metabolism
Xl.23922.1.S1_at	71%	GO:0006139	nucleobase nucleoside nucleotide and nucleic acid metabolism
Xl.9287.1.S1_s_at	71%	GO:0006139	nucleobase nucleoside nucleotide and nucleic acid metabolism
Xl.7452.1.S1_at	71%	GO:0006139	nucleobase nucleoside nucleotide and nucleic acid metabolism
Xl.1275.1.S1_at	71%	GO:0006139	nucleobase nucleoside nucleotide and nucleic acid metabolism
Xl.179.1.S2_at	71%	GO:0006139	nucleobase nucleoside nucleotide and nucleic acid metabolism
Xl.21422.1.S1_at	71%	GO:0006139	nucleobase nucleoside nucleotide and nucleic acid metabolism
Xl.2732.1.A1_at	71%	GO:0006139	nucleobase nucleoside nucleotide and nucleic acid metabolism
Xl.26005.2.A1_at	71%	GO:0006139	nucleobase nucleoside nucleotide and nucleic acid metabolism
Xl.23922.1.S1_a_at	71%	GO:0006139	nucleobase nucleoside nucleotide and nucleic acid metabolism
Xl.3516.1.A1_at	71%	GO:0006139	nucleobase nucleoside nucleotide and nucleic acid metabolism
Xl.1724.1.A1_at	71%	GO:0006139	nucleobase nucleoside nucleotide and nucleic acid metabolism
Xl.4230.2.S1_s_at	71%	GO:0006139	nucleobase nucleoside nucleotide and nucleic acid metabolism
Xl.6650.1.S1_at	71%	GO:0006139	nucleobase nucleoside nucleotide and nucleic acid metabolism
Xl.1155.1.S1_x_at	71%	GO:0006139	nucleobase nucleoside nucleotide and nucleic acid metabolism
Xl.5776.1.A1_at	71%	GO:0006139	nucleobase nucleoside nucleotide and nucleic acid metabolism
Xl.14416.1.S1_at	71%	GO:0006139	nucleobase nucleoside nucleotide and nucleic acid metabolism
Xl.86.1.S1_at	71%	GO:0006139	nucleobase nucleoside nucleotide and nucleic acid metabolism
Xl.6967.1.S1_at	71%	GO:0006139	nucleobase nucleoside nucleotide and nucleic acid metabolism
Xl.718.1.S1_at	71%	GO:0006139	nucleobase nucleoside nucleotide and nucleic acid metabolism
Xl.4329.2.S1_a_at	71%	GO:0006139	nucleobase nucleoside nucleotide and nucleic acid metabolism
Xl.21985.1.S1_s_at	71%	GO:0006139	nucleobase nucleoside nucleotide and nucleic acid metabolism
Xl.15175.1.A1_at	71%	GO:0006139	nucleobase nucleoside nucleotide and nucleic acid metabolism
Xl.15162.1.A1_x_at	72%	GO:0006139	nucleobase nucleoside nucleotide and nucleic acid metabolism
Xl.7302.1.S1_at	72%	GO:0006139	nucleobase nucleoside nucleotide and nucleic acid metabolism
Xl.3134.1.S1_at	72%	GO:0006139	nucleobase nucleoside nucleotide and nucleic acid metabolism
Xl.9780.2.A1_at	72%	GO:0006139	nucleobase nucleoside nucleotide and nucleic acid metabolism
Xl.8341.2.S1_at	72%	GO:0006139	nucleobase nucleoside nucleotide and nucleic acid metabolism
Xl.3062.1.A1_at	72%	GO:0006139	nucleobase nucleoside nucleotide and nucleic acid metabolism
Xl.16706.1.S1_at	72%	GO:0006139	nucleobase nucleoside nucleotide and nucleic acid metabolism
Xl.7432.1.S1_at	72%	GO:0006139	nucleobase nucleoside nucleotide and nucleic acid metabolism
Xl.7684.2.A1_at	72%	GO:0006139	nucleobase nucleoside nucleotide and nucleic acid metabolism
Xl.8341.1.A1_at	72%	GO:0006139	nucleobase nucleoside nucleotide and nucleic acid metabolism
Xl.3721.1.A1_at	72%	GO:0006139	nucleobase nucleoside nucleotide and nucleic acid metabolism
Xl.11086.1.S1_at	72%	GO:0006139	nucleobase nucleoside nucleotide and nucleic acid metabolism
Xl.7684.1.S1_at	72%	GO:0006139	nucleobase nucleoside nucleotide and nucleic acid metabolism
Xl.6956.1.S1_at	72%	GO:0006139	nucleobase nucleoside nucleotide and nucleic acid metabolism
Xl.15162.1.A1_a_at	72%	GO:0006139	nucleobase nucleoside nucleotide and nucleic acid metabolism
Xl.2599.1.S1_at	73%	GO:0006139	nucleobase nucleoside nucleotide and nucleic acid metabolism
Xl.98.1.S1_at	73%	GO:0006139	nucleobase nucleoside nucleotide and nucleic acid metabolism
Xl.3880.1.A1_at	73%	GO:0006139	nucleobase nucleoside nucleotide and nucleic acid metabolism
Xl.4162.1.S1_at	73%	GO:0006139	nucleobase nucleoside nucleotide and nucleic acid metabolism
Xl.4673.1.S1_at	73%	GO:0006139	nucleobase nucleoside nucleotide and nucleic acid metabolism
Xl.1785.1.S1_at	73%	GO:0006139	nucleobase nucleoside nucleotide and nucleic acid metabolism
Xl.4377.1.S1_at	73%	GO:0006139	nucleobase nucleoside nucleotide and nucleic acid metabolism
Xl.2419.2.S1_at	73%	GO:0006139	nucleobase nucleoside nucleotide and nucleic acid metabolism
Xl.3393.1.S1_at	73%	GO:0006139	nucleobase nucleoside nucleotide and nucleic acid metabolism
Xl.21353.1.S1_at	73%	GO:0006139	nucleobase nucleoside nucleotide and nucleic acid metabolism
Xl.24414.1.S1_at	73%	GO:0006139	nucleobase nucleoside nucleotide and nucleic acid metabolism
Xl.7616.1.S1_at	73%	GO:0006139	nucleobase nucleoside nucleotide and nucleic acid metabolism
Xl.5866.1.S1_at	73%	GO:0006139	nucleobase nucleoside nucleotide and nucleic acid metabolism
Xl.2419.2.S1_x_at	73%	GO:0006139	nucleobase nucleoside nucleotide and nucleic acid metabolism
Xl.2624.1.A1_s_at	73%	GO:0006139	nucleobase nucleoside nucleotide and nucleic acid metabolism
Xl.21404.1.A1_at	73%	GO:0006139	nucleobase nucleoside nucleotide and nucleic acid metabolism
Xl.896.1.S1_at	73%	GO:0006139	nucleobase nucleoside nucleotide and nucleic acid metabolism
Xl.11726.1.A1_at	73%	GO:0006139	nucleobase nucleoside nucleotide and nucleic acid metabolism
Xl.335.1.S1_at	73%	GO:0006139	nucleobase nucleoside nucleotide and nucleic acid metabolism
Xl.4975.1.A1_at	73%	GO:0006139	nucleobase nucleoside nucleotide and nucleic acid metabolism
Xl.6114.3.A1_at	73%	GO:0006139	nucleobase nucleoside nucleotide and nucleic acid metabolism
Xl.19540.1.S1_at	73%	GO:0006139	nucleobase nucleoside nucleotide and nucleic acid metabolism
Xl.7085.1.S1_at	73%	GO:0006139	nucleobase nucleoside nucleotide and nucleic acid metabolism
Xl.14600.1.A1_at	73%	GO:0006139	nucleobase nucleoside nucleotide and nucleic acid metabolism
Xl.16384.1.S1_at	73%	GO:0006139	nucleobase nucleoside nucleotide and nucleic acid metabolism
Xl.22945.1.S1_at	73%	GO:0006139	nucleobase nucleoside nucleotide and nucleic acid metabolism
Xl.2624.1.A1_x_at	73%	GO:0006139	nucleobase nucleoside nucleotide and nucleic acid metabolism
Xl.25686.1.S1_at	73%	GO:0006139	nucleobase nucleoside nucleotide and nucleic acid metabolism
Xl.19594.1.S1_at	73%	GO:0006139	nucleobase nucleoside nucleotide and nucleic acid metabolism
Xl.5852.1.A1_at	73%	GO:0006139	nucleobase nucleoside nucleotide and nucleic acid metabolism
Xl.7927.1.A1_at	73%	GO:0006139	nucleobase nucleoside nucleotide and nucleic acid metabolism
Xl.9702.1.A1_at	73%	GO:0006139	nucleobase nucleoside nucleotide and nucleic acid metabolism
Xl.23534.1.S1_at	73%	GO:0006139	nucleobase nucleoside nucleotide and nucleic acid metabolism
Xl.2419.1.S1_a_at	73%	GO:0006139	nucleobase nucleoside nucleotide and nucleic acid metabolism
Xl.2419.1.S1_at	73%	GO:0006139	nucleobase nucleoside nucleotide and nucleic acid metabolism
Xl.5862.1.S1_at	73%	GO:0006139	nucleobase nucleoside nucleotide and nucleic acid metabolism
Xl.2419.1.S1_x_at	73%	GO:0006139	nucleobase nucleoside nucleotide and nucleic acid metabolism
Xl.23573.1.S1_at	73%	GO:0006139	nucleobase nucleoside nucleotide and nucleic acid metabolism
Xl.6259.1.S1_at	73%	GO:0006139	nucleobase nucleoside nucleotide and nucleic acid metabolism
Xl.13242.1.A1_at	73%	GO:0006139	nucleobase nucleoside nucleotide and nucleic acid metabolism
Xl.636.1.S1_at	73%	GO:0006139	nucleobase nucleoside nucleotide and nucleic acid metabolism
Xl.3000.1.A1_at	74%	GO:0006139	nucleobase nucleoside nucleotide and nucleic acid metabolism
Xl.2792.1.A1_at	74%	GO:0006139	nucleobase nucleoside nucleotide and nucleic acid metabolism
Xl.7792.1.S1_at	74%	GO:0006139	nucleobase nucleoside nucleotide and nucleic acid metabolism
Xl.11978.1.S1_a_at	74%	GO:0006139	nucleobase nucleoside nucleotide and nucleic acid metabolism
Xl.4304.1.S1_at	74%	GO:0006139	nucleobase nucleoside nucleotide and nucleic acid metabolism
Xl.56.1.S1_at	74%	GO:0006139	nucleobase nucleoside nucleotide and nucleic acid metabolism
Xl.20793.1.S1_s_at	74%	GO:0006139	nucleobase nucleoside nucleotide and nucleic acid metabolism
Xl.2144.1.S2_at	74%	GO:0006139	nucleobase nucleoside nucleotide and nucleic acid metabolism
Xl.2144.1.S1_s_at	74%	GO:0006139	nucleobase nucleoside nucleotide and nucleic acid metabolism
Xl.24071.1.S1_at	74%	GO:0006139	nucleobase nucleoside nucleotide and nucleic acid metabolism
Xl.23803.1.S1_at	74%	GO:0006139	nucleobase nucleoside nucleotide and nucleic acid metabolism
Xl.7789.1.A1_at	74%	GO:0006139	nucleobase nucleoside nucleotide and nucleic acid metabolism
Xl.21080.1.A1_at	74%	GO:0006139	nucleobase nucleoside nucleotide and nucleic acid metabolism
Xl.22059.1.A1_at	74%	GO:0006139	nucleobase nucleoside nucleotide and nucleic acid metabolism
Xl.7390.1.A1_at	74%	GO:0006139	nucleobase nucleoside nucleotide and nucleic acid metabolism
Xl.5214.1.S1_at	74%	GO:0006139	nucleobase nucleoside nucleotide and nucleic acid metabolism
Xl.26444.1.A1_at	74%	GO:0006139	nucleobase nucleoside nucleotide and nucleic acid metabolism
Xl.3359.1.A1_at	74%	GO:0006139	nucleobase nucleoside nucleotide and nucleic acid metabolism
Xl.5263.1.A1_at	74%	GO:0006139	nucleobase nucleoside nucleotide and nucleic acid metabolism
Xl.91.1.S1_s_at	74%	GO:0006139	nucleobase nucleoside nucleotide and nucleic acid metabolism
Xl.3349.1.S1_at	74%	GO:0006139	nucleobase nucleoside nucleotide and nucleic acid metabolism
Xl.1051.1.S1_at	74%	GO:0006139	nucleobase nucleoside nucleotide and nucleic acid metabolism
Xl.25790.1.A1_at	74%	GO:0006139	nucleobase nucleoside nucleotide and nucleic acid metabolism
Xl.2832.2.A1_at	74%	GO:0006139	nucleobase nucleoside nucleotide and nucleic acid metabolism
Xl.25274.1.A1_at	74%	GO:0006139	nucleobase nucleoside nucleotide and nucleic acid metabolism
Xl.22489.1.S1_at	74%	GO:0006139	nucleobase nucleoside nucleotide and nucleic acid metabolism
Xl.7553.1.S1_at	74%	GO:0006139	nucleobase nucleoside nucleotide and nucleic acid metabolism
Xl.3667.2.S1_at	74%	GO:0006139	nucleobase nucleoside nucleotide and nucleic acid metabolism
Xl.9809.1.S1_at	74%	GO:0006139	nucleobase nucleoside nucleotide and nucleic acid metabolism
Xl.25919.1.A1_at	74%	GO:0006139	nucleobase nucleoside nucleotide and nucleic acid metabolism
Xl.22916.1.S1_at	74%	GO:0006139	nucleobase nucleoside nucleotide and nucleic acid metabolism
Xl.12268.1.A1_at	74%	GO:0006139	nucleobase nucleoside nucleotide and nucleic acid metabolism
Xl.5177.1.S1_at	74%	GO:0006139	nucleobase nucleoside nucleotide and nucleic acid metabolism
Xl.18623.1.A1_at	74%	GO:0006139	nucleobase nucleoside nucleotide and nucleic acid metabolism
Xl.23786.3.A1_at	74%	GO:0006139	nucleobase nucleoside nucleotide and nucleic acid metabolism
Xl.20904.1.S1_at	74%	GO:0006139	nucleobase nucleoside nucleotide and nucleic acid metabolism
Xl.4041.1.S1_at	74%	GO:0006139	nucleobase nucleoside nucleotide and nucleic acid metabolism
Xl.2768.1.A1_at	74%	GO:0006139	nucleobase nucleoside nucleotide and nucleic acid metabolism
Xl.8358.1.A1_at	74%	GO:0006139	nucleobase nucleoside nucleotide and nucleic acid metabolism
Xl.986.1.S1_at	74%	GO:0006139	nucleobase nucleoside nucleotide and nucleic acid metabolism
Xl.11413.1.S1_at	74%	GO:0006139	nucleobase nucleoside nucleotide and nucleic acid metabolism
Xl.653.1.S1_at	74%	GO:0006139	nucleobase nucleoside nucleotide and nucleic acid metabolism
Xl.1373.1.S1_at	74%	GO:0006139	nucleobase nucleoside nucleotide and nucleic acid metabolism
Xl.4699.1.S1_at	74%	GO:0006139	nucleobase nucleoside nucleotide and nucleic acid metabolism
Xl.648.1.S1_at	74%	GO:0006139	nucleobase nucleoside nucleotide and nucleic acid metabolism
Xl.4882.1.S1_at	74%	GO:0006139	nucleobase nucleoside nucleotide and nucleic acid metabolism
Xl.902.1.S1_a_at	74%	GO:0006139	nucleobase nucleoside nucleotide and nucleic acid metabolism
Xl.8526.1.S1_at	74%	GO:0006139	nucleobase nucleoside nucleotide and nucleic acid metabolism
Xl.467.1.S1_at	74%	GO:0006139	nucleobase nucleoside nucleotide and nucleic acid metabolism
Xl.1035.1.S1_at	74%	GO:0006139	nucleobase nucleoside nucleotide and nucleic acid metabolism
Xl.23755.1.S1_at	74%	GO:0006139	nucleobase nucleoside nucleotide and nucleic acid metabolism
Xl.744.1.S1_s_at	74%	GO:0006139	nucleobase nucleoside nucleotide and nucleic acid metabolism
Xl.23622.1.S1_s_at	74%	GO:0006139	nucleobase nucleoside nucleotide and nucleic acid metabolism
Xl.1648.1.S1_a_at	74%	GO:0006139	nucleobase nucleoside nucleotide and nucleic acid metabolism
Xl.16878.3.A1_at	74%	GO:0006139	nucleobase nucleoside nucleotide and nucleic acid metabolism
Xl.5415.1.S1_at	74%	GO:0006139	nucleobase nucleoside nucleotide and nucleic acid metabolism
Xl.24071.1.S1_a_at	74%	GO:0006139	nucleobase nucleoside nucleotide and nucleic acid metabolism
Xl.3342.1.A1_at	74%	GO:0006139	nucleobase nucleoside nucleotide and nucleic acid metabolism
Xl.4708.1.S2_at	74%	GO:0006139	nucleobase nucleoside nucleotide and nucleic acid metabolism
Xl.21515.1.S1_at	74%	GO:0006139	nucleobase nucleoside nucleotide and nucleic acid metabolism
Xl.4717.1.S1_at	74%	GO:0006139	nucleobase nucleoside nucleotide and nucleic acid metabolism
Xl.8628.1.S1_at	74%	GO:0006139	nucleobase nucleoside nucleotide and nucleic acid metabolism
Xl.20073.1.A1_x_at	74%	GO:0006139	nucleobase nucleoside nucleotide and nucleic acid metabolism
Xl.22648.1.S1_at	74%	GO:0006139	nucleobase nucleoside nucleotide and nucleic acid metabolism
Xl.23786.1.S1_at	74%	GO:0006139	nucleobase nucleoside nucleotide and nucleic acid metabolism
Xl.3547.1.S1_at	74%	GO:0006139	nucleobase nucleoside nucleotide and nucleic acid metabolism
Xl.10171.1.A1_at	74%	GO:0006139	nucleobase nucleoside nucleotide and nucleic acid metabolism
Xl.5815.1.A1_at	74%	GO:0006139	nucleobase nucleoside nucleotide and nucleic acid metabolism
Xl.5566.1.A1_at	74%	GO:0006139	nucleobase nucleoside nucleotide and nucleic acid metabolism
Xl.8006.1.A1_at	74%	GO:0006139	nucleobase nucleoside nucleotide and nucleic acid metabolism
Xl.5409.1.A1_at	74%	GO:0006139	nucleobase nucleoside nucleotide and nucleic acid metabolism
Xl.12975.1.S1_at	74%	GO:0006139	nucleobase nucleoside nucleotide and nucleic acid metabolism
Xl.26003.1.S1_at	74%	GO:0006139	nucleobase nucleoside nucleotide and nucleic acid metabolism
Xl.23448.1.S1_at	74%	GO:0006139	nucleobase nucleoside nucleotide and nucleic acid metabolism
Xl.744.1.S1_at	74%	GO:0006139	nucleobase nucleoside nucleotide and nucleic acid metabolism
Xl.13044.1.S1_at	74%	GO:0006139	nucleobase nucleoside nucleotide and nucleic acid metabolism
Xl.4711.1.S1_at	74%	GO:0006139	nucleobase nucleoside nucleotide and nucleic acid metabolism
Xl.3544.1.S1_at	74%	GO:0006139	nucleobase nucleoside nucleotide and nucleic acid metabolism
Xl.9875.1.A1_at	74%	GO:0006139	nucleobase nucleoside nucleotide and nucleic acid metabolism
Xl.7753.1.A1_at	74%	GO:0006139	nucleobase nucleoside nucleotide and nucleic acid metabolism
Xl.4618.1.S1_a_at	74%	GO:0006139	nucleobase nucleoside nucleotide and nucleic acid metabolism
Xl.2780.1.S1_at	74%	GO:0006139	nucleobase nucleoside nucleotide and nucleic acid metabolism
Xl.6945.1.A1_at	74%	GO:0006139	nucleobase nucleoside nucleotide and nucleic acid metabolism
Xl.16878.1.S1_at	74%	GO:0006139	nucleobase nucleoside nucleotide and nucleic acid metabolism
Xl.5044.1.A1_at	74%	GO:0006139	nucleobase nucleoside nucleotide and nucleic acid metabolism
Xl.24761.1.S1_at	74%	GO:0006139	nucleobase nucleoside nucleotide and nucleic acid metabolism
Xl.3208.1.A1_at	74%	GO:0006139	nucleobase nucleoside nucleotide and nucleic acid metabolism
Xl.8438.1.A1_at	74%	GO:0006139	nucleobase nucleoside nucleotide and nucleic acid metabolism
Xl.4231.1.S1_at	74%	GO:0006139	nucleobase nucleoside nucleotide and nucleic acid metabolism
Xl.16327.1.A1_at	74%	GO:0006139	nucleobase nucleoside nucleotide and nucleic acid metabolism
Xl.3667.1.S1_a_at	74%	GO:0006139	nucleobase nucleoside nucleotide and nucleic acid metabolism
Xl.23906.1.S1_at	74%	GO:0006139	nucleobase nucleoside nucleotide and nucleic acid metabolism
Xl.9395.1.A1_at	74%	GO:0006139	nucleobase nucleoside nucleotide and nucleic acid metabolism
Xl.21978.1.S1_at	74%	GO:0006139	nucleobase nucleoside nucleotide and nucleic acid metabolism
Xl.662.1.S1_at	74%	GO:0006139	nucleobase nucleoside nucleotide and nucleic acid metabolism
Xl.16361.1.S1_at	74%	GO:0006139	nucleobase nucleoside nucleotide and nucleic acid metabolism
Xl.21870.1.S1_at	74%	GO:0006139	nucleobase nucleoside nucleotide and nucleic acid metabolism
Xl.4957.1.S1_at	74%	GO:0006139	nucleobase nucleoside nucleotide and nucleic acid metabolism
Xl.4514.1.S1_at	74%	GO:0006139	nucleobase nucleoside nucleotide and nucleic acid metabolism
Xl.23622.1.A1_at	74%	GO:0006139	nucleobase nucleoside nucleotide and nucleic acid metabolism
Xl.8134.1.S1_at	74%	GO:0006139	nucleobase nucleoside nucleotide and nucleic acid metabolism
Xl.23211.1.S1_at	74%	GO:0006139	nucleobase nucleoside nucleotide and nucleic acid metabolism
Xl.15377.1.A1_at	74%	GO:0006139	nucleobase nucleoside nucleotide and nucleic acid metabolism
Xl.7617.1.S1_at	74%	GO:0006139	nucleobase nucleoside nucleotide and nucleic acid metabolism
Xl.16539.1.A1_at	74%	GO:0006139	nucleobase nucleoside nucleotide and nucleic acid metabolism
XlAffx.1.7.S1_at	74%	GO:0006139	nucleobase nucleoside nucleotide and nucleic acid metabolism
Xl.7260.1.S1_at	74%	GO:0006139	nucleobase nucleoside nucleotide and nucleic acid metabolism
Xl.612.1.S1_at	74%	GO:0006139	nucleobase nucleoside nucleotide and nucleic acid metabolism
Xl.2693.1.S1_at	74%	GO:0006139	nucleobase nucleoside nucleotide and nucleic acid metabolism
Xl.902.2.S1_a_at	74%	GO:0006139	nucleobase nucleoside nucleotide and nucleic acid metabolism
Xl.11683.1.A1_at	74%	GO:0006139	nucleobase nucleoside nucleotide and nucleic acid metabolism
Xl.8314.1.A1_at	74%	GO:0006139	nucleobase nucleoside nucleotide and nucleic acid metabolism
Xl.16470.1.A1_at	74%	GO:0006139	nucleobase nucleoside nucleotide and nucleic acid metabolism
Xl.14967.1.A1_at	74%	GO:0006139	nucleobase nucleoside nucleotide and nucleic acid metabolism
Xl.4665.1.A1_at	74%	GO:0006139	nucleobase nucleoside nucleotide and nucleic acid metabolism
Xl.25890.1.A1_at	74%	GO:0006139	nucleobase nucleoside nucleotide and nucleic acid metabolism
Xl.7695.1.S1_at	74%	GO:0006139	nucleobase nucleoside nucleotide and nucleic acid metabolism
Xl.7362.1.S1_at	74%	GO:0006139	nucleobase nucleoside nucleotide and nucleic acid metabolism
Xl.20073.1.A1_at	74%	GO:0006139	nucleobase nucleoside nucleotide and nucleic acid metabolism
Xl.7071.1.S1_at	74%	GO:0006139	nucleobase nucleoside nucleotide and nucleic acid metabolism
Xl.11523.1.A1_at	74%	GO:0006139	nucleobase nucleoside nucleotide and nucleic acid metabolism
Xl.319.1.S1_s_at	74%	GO:0006139	nucleobase nucleoside nucleotide and nucleic acid metabolism
Xl.6627.1.A1_at	74%	GO:0006139	nucleobase nucleoside nucleotide and nucleic acid metabolism
Xl.24282.1.S1_a_at	74%	GO:0006139	nucleobase nucleoside nucleotide and nucleic acid metabolism
Xl.11683.1.A1_x_at	74%	GO:0006139	nucleobase nucleoside nucleotide and nucleic acid metabolism
Xl.6478.1.S1_at	74%	GO:0006139	nucleobase nucleoside nucleotide and nucleic acid metabolism
Xl.5572.1.A1_at	74%	GO:0006139	nucleobase nucleoside nucleotide and nucleic acid metabolism
Xl.2574.1.A1_at	74%	GO:0006139	nucleobase nucleoside nucleotide and nucleic acid metabolism
Xl.8668.1.S1_at	74%	GO:0006139	nucleobase nucleoside nucleotide and nucleic acid metabolism
Xl.4691.1.S1_at	74%	GO:0006139	nucleobase nucleoside nucleotide and nucleic acid metabolism
Xl.24773.1.S1_at	74%	GO:0006139	nucleobase nucleoside nucleotide and nucleic acid metabolism
Xl.4395.1.S1_at	74%	GO:0006139	nucleobase nucleoside nucleotide and nucleic acid metabolism
Xl.6876.1.S1_at	74%	GO:0006139	nucleobase nucleoside nucleotide and nucleic acid metabolism
Xl.21515.1.A1_at	74%	GO:0006139	nucleobase nucleoside nucleotide and nucleic acid metabolism
Xl.8264.1.S1_at	74%	GO:0006139	nucleobase nucleoside nucleotide and nucleic acid metabolism
Xl.26090.1.S1_at	74%	GO:0006139	nucleobase nucleoside nucleotide and nucleic acid metabolism
Xl.16383.1.A1_at	74%	GO:0006139	nucleobase nucleoside nucleotide and nucleic acid metabolism
XlAffx.1.7.S1_x_at	74%	GO:0006139	nucleobase nucleoside nucleotide and nucleic acid metabolism
Xl.25822.1.S1_at	74%	GO:0006139	nucleobase nucleoside nucleotide and nucleic acid metabolism
Xl.4749.1.S1_at	74%	GO:0006139	nucleobase nucleoside nucleotide and nucleic acid metabolism
Xl.7705.1.S1_at	74%	GO:0006139	nucleobase nucleoside nucleotide and nucleic acid metabolism
Xl.25707.1.S1_at	74%	GO:0006139	nucleobase nucleoside nucleotide and nucleic acid metabolism
Xl.23737.1.S1_at	74%	GO:0006139	nucleobase nucleoside nucleotide and nucleic acid metabolism
Xl.8151.1.S1_at	74%	GO:0006139	nucleobase nucleoside nucleotide and nucleic acid metabolism
Xl.21992.1.S1_at	74%	GO:0006139	nucleobase nucleoside nucleotide and nucleic acid metabolism
Xl.4277.1.S1_at	74%	GO:0006139	nucleobase nucleoside nucleotide and nucleic acid metabolism
Xl.16155.1.A1_at	74%	GO:0006139	nucleobase nucleoside nucleotide and nucleic acid metabolism
Xl.13619.1.S1_at	74%	GO:0006139	nucleobase nucleoside nucleotide and nucleic acid metabolism
Xl.4387.1.S1_at	74%	GO:0006139	nucleobase nucleoside nucleotide and nucleic acid metabolism
Xl.5894.1.A1_at	74%	GO:0006139	nucleobase nucleoside nucleotide and nucleic acid metabolism
Xl.3026.1.S1_at	74%	GO:0006139	nucleobase nucleoside nucleotide and nucleic acid metabolism
Xl.9205.1.A1_at	74%	GO:0006139	nucleobase nucleoside nucleotide and nucleic acid metabolism
Xl.5556.1.A1_at	74%	GO:0006139	nucleobase nucleoside nucleotide and nucleic acid metabolism
Xl.2807.1.A1_at	74%	GO:0006139	nucleobase nucleoside nucleotide and nucleic acid metabolism
Xl.22276.1.S1_at	74%	GO:0006139	nucleobase nucleoside nucleotide and nucleic acid metabolism
Xl.25638.1.A1_at	74%	GO:0006139	nucleobase nucleoside nucleotide and nucleic acid metabolism
Xl.612.2.S1_at	74%	GO:0006139	nucleobase nucleoside nucleotide and nucleic acid metabolism
Xl.375.1.S1_at	74%	GO:0006139	nucleobase nucleoside nucleotide and nucleic acid metabolism
Xl.15848.1.S1_at	74%	GO:0006139	nucleobase nucleoside nucleotide and nucleic acid metabolism
Xl.22119.1.S1_at	74%	GO:0006139	nucleobase nucleoside nucleotide and nucleic acid metabolism
Xl.8028.1.S1_at	74%	GO:0006139	nucleobase nucleoside nucleotide and nucleic acid metabolism
Xl.1684.1.A1_at	74%	GO:0006139	nucleobase nucleoside nucleotide and nucleic acid metabolism
Xl.8131.1.S1_a_at	74%	GO:0006139	nucleobase nucleoside nucleotide and nucleic acid metabolism
Xl.4271.1.S1_at	74%	GO:0006139	nucleobase nucleoside nucleotide and nucleic acid metabolism
Xl.25921.1.S1_at	74%	GO:0006139	nucleobase nucleoside nucleotide and nucleic acid metabolism
Xl.23325.1.S1_at	74%	GO:0006139	nucleobase nucleoside nucleotide and nucleic acid metabolism
Xl.12160.1.S1_at	74%	GO:0006139	nucleobase nucleoside nucleotide and nucleic acid metabolism
Xl.16076.1.A1_at	74%	GO:0006139	nucleobase nucleoside nucleotide and nucleic acid metabolism
Xl.1158.1.S1_at	74%	GO:0006139	nucleobase nucleoside nucleotide and nucleic acid metabolism
Xl.2144.1.S1_at	74%	GO:0006139	nucleobase nucleoside nucleotide and nucleic acid metabolism
Xl.4708.1.S2_a_at	74%	GO:0006139	nucleobase nucleoside nucleotide and nucleic acid metabolism
Xl.3240.1.S1_at	74%	GO:0006139	nucleobase nucleoside nucleotide and nucleic acid metabolism
Xl.24167.1.S1_at	74%	GO:0006139	nucleobase nucleoside nucleotide and nucleic acid metabolism
Xl.23036.1.A1_at	74%	GO:0006139	nucleobase nucleoside nucleotide and nucleic acid metabolism
Xl.3040.3.A1_at	74%	GO:0006139	nucleobase nucleoside nucleotide and nucleic acid metabolism
Xl.988.1.S1_at	74%	GO:0006139	nucleobase nucleoside nucleotide and nucleic acid metabolism
Xl.4554.1.S1_at	74%	GO:0006139	nucleobase nucleoside nucleotide and nucleic acid metabolism
Xl.904.1.S1_at	74%	GO:0006139	nucleobase nucleoside nucleotide and nucleic acid metabolism
Xl.2141.1.S1_at	74%	GO:0006139	nucleobase nucleoside nucleotide and nucleic acid metabolism
Xl.25913.1.S1_at	74%	GO:0006139	nucleobase nucleoside nucleotide and nucleic acid metabolism
Xl.3824.1.A1_at	74%	GO:0006139	nucleobase nucleoside nucleotide and nucleic acid metabolism
Xl.22052.1.A1_at	74%	GO:0006139	nucleobase nucleoside nucleotide and nucleic acid metabolism
Xl.1666.1.S1_at	74%	GO:0006139	nucleobase nucleoside nucleotide and nucleic acid metabolism
Xl.7071.1.S2_at	74%	GO:0006139	nucleobase nucleoside nucleotide and nucleic acid metabolism
Xl.5868.1.S1_at	74%	GO:0006139	nucleobase nucleoside nucleotide and nucleic acid metabolism
Xl.24054.1.S1_at	74%	GO:0006139	nucleobase nucleoside nucleotide and nucleic acid metabolism
Xl.13654.1.A1_at	74%	GO:0006139	nucleobase nucleoside nucleotide and nucleic acid metabolism
Xl.7591.1.S1_at	74%	GO:0006139	nucleobase nucleoside nucleotide and nucleic acid metabolism
Xl.8310.1.S1_at	74%	GO:0006139	nucleobase nucleoside nucleotide and nucleic acid metabolism
Xl.23314.1.S1_at	74%	GO:0006139	nucleobase nucleoside nucleotide and nucleic acid metabolism
Xl.10604.1.S1_at	74%	GO:0006139	nucleobase nucleoside nucleotide and nucleic acid metabolism
Xl.21344.1.S1_at	74%	GO:0006139	nucleobase nucleoside nucleotide and nucleic acid metabolism
Xl.8056.1.S1_at	74%	GO:0006139	nucleobase nucleoside nucleotide and nucleic acid metabolism
Xl.3664.1.S1_s_at	74%	GO:0006139	nucleobase nucleoside nucleotide and nucleic acid metabolism
Xl.3667.1.S1_at	74%	GO:0006139	nucleobase nucleoside nucleotide and nucleic acid metabolism
Xl.9287.2.S1_at	74%	GO:0006139	nucleobase nucleoside nucleotide and nucleic acid metabolism
Xl.419.1.S1_at	74%	GO:0006139	nucleobase nucleoside nucleotide and nucleic acid metabolism
Xl.20137.1.A1_at	74%	GO:0006139	nucleobase nucleoside nucleotide and nucleic acid metabolism
Xl.24735.1.S1_at	74%	GO:0006139	nucleobase nucleoside nucleotide and nucleic acid metabolism
Xl.6193.1.S1_at	74%	GO:0006139	nucleobase nucleoside nucleotide and nucleic acid metabolism
Xl.238.1.S1_at	74%	GO:0006139	nucleobase nucleoside nucleotide and nucleic acid metabolism
Xl.22953.1.A1_at	74%	GO:0006139	nucleobase nucleoside nucleotide and nucleic acid metabolism
Xl.4181.1.S1_at	74%	GO:0006139	nucleobase nucleoside nucleotide and nucleic acid metabolism
Xl.7100.1.A1_at	74%	GO:0006139	nucleobase nucleoside nucleotide and nucleic acid metabolism
Xl.7695.1.A1_at	74%	GO:0006139	nucleobase nucleoside nucleotide and nucleic acid metabolism
Xl.5749.1.A1_at	74%	GO:0006139	nucleobase nucleoside nucleotide and nucleic acid metabolism
Xl.6080.1.S1_at	74%	GO:0006139	nucleobase nucleoside nucleotide and nucleic acid metabolism
Xl.16893.1.S1_at	74%	GO:0006139	nucleobase nucleoside nucleotide and nucleic acid metabolism
Xl.3617.1.S1_at	74%	GO:0006139	nucleobase nucleoside nucleotide and nucleic acid metabolism
Xl.24769.1.S1_at	74%	GO:0006139	nucleobase nucleoside nucleotide and nucleic acid metabolism
Xl.6696.1.S1_at	74%	GO:0006139	nucleobase nucleoside nucleotide and nucleic acid metabolism
Xl.1644.1.S1_at	75%	GO:0006139	nucleobase nucleoside nucleotide and nucleic acid metabolism
Xl.23496.1.S1_s_at	75%	GO:0006139	nucleobase nucleoside nucleotide and nucleic acid metabolism
Xl.6649.1.S1_at	75%	GO:0006139	nucleobase nucleoside nucleotide and nucleic acid metabolism
Xl.19215.1.S1_at	75%	GO:0006139	nucleobase nucleoside nucleotide and nucleic acid metabolism
Xl.4928.1.S1_at	75%	GO:0006139	nucleobase nucleoside nucleotide and nucleic acid metabolism
Xl.3876.1.S1_at	75%	GO:0006139	nucleobase nucleoside nucleotide and nucleic acid metabolism
Xl.853.1.S1_at	75%	GO:0006139	nucleobase nucleoside nucleotide and nucleic acid metabolism
Xl.4789.1.S1_at	75%	GO:0006139	nucleobase nucleoside nucleotide and nucleic acid metabolism
Xl.23801.3.S1_a_at	75%	GO:0006139	nucleobase nucleoside nucleotide and nucleic acid metabolism
Xl.6623.1.S1_x_at	75%	GO:0006139	nucleobase nucleoside nucleotide and nucleic acid metabolism
Xl.8956.1.A1_at	75%	GO:0006139	nucleobase nucleoside nucleotide and nucleic acid metabolism
Xl.19073.1.S1_at	75%	GO:0006139	nucleobase nucleoside nucleotide and nucleic acid metabolism
Xl.3212.1.A1_at	75%	GO:0006139	nucleobase nucleoside nucleotide and nucleic acid metabolism
Xl.22397.2.S1_a_at	75%	GO:0006139	nucleobase nucleoside nucleotide and nucleic acid metabolism
Xl.984.1.S1_a_at	75%	GO:0006139	nucleobase nucleoside nucleotide and nucleic acid metabolism
Xl.13504.1.S1_at	75%	GO:0006139	nucleobase nucleoside nucleotide and nucleic acid metabolism
Xl.16138.1.S1_at	75%	GO:0006139	nucleobase nucleoside nucleotide and nucleic acid metabolism
Xl.4959.1.S1_at	75%	GO:0006139	nucleobase nucleoside nucleotide and nucleic acid metabolism
Xl.5477.1.S1_a_at	75%	GO:0006139	nucleobase nucleoside nucleotide and nucleic acid metabolism
Xl.5544.1.S1_at	75%	GO:0006139	nucleobase nucleoside nucleotide and nucleic acid metabolism
Xl.12399.3.A1_at	75%	GO:0006139	nucleobase nucleoside nucleotide and nucleic acid metabolism
Xl.24862.1.S1_at	75%	GO:0006139	nucleobase nucleoside nucleotide and nucleic acid metabolism
Xl.6496.1.S1_at	75%	GO:0006139	nucleobase nucleoside nucleotide and nucleic acid metabolism
Xl.4046.1.A1_at	75%	GO:0006139	nucleobase nucleoside nucleotide and nucleic acid metabolism
Xl.8287.1.A1_at	75%	GO:0006139	nucleobase nucleoside nucleotide and nucleic acid metabolism
Xl.23880.1.A1_at	75%	GO:0006139	nucleobase nucleoside nucleotide and nucleic acid metabolism
Xl.5891.3.A1_at	75%	GO:0006139	nucleobase nucleoside nucleotide and nucleic acid metabolism
Xl.240.1.S2_at	75%	GO:0006139	nucleobase nucleoside nucleotide and nucleic acid metabolism
Xl.3413.1.A1_at	75%	GO:0006139	nucleobase nucleoside nucleotide and nucleic acid metabolism
Xl.3189.2.A1_at	75%	GO:0006139	nucleobase nucleoside nucleotide and nucleic acid metabolism
Xl.21848.1.S1_at	75%	GO:0006139	nucleobase nucleoside nucleotide and nucleic acid metabolism
Xl.12550.1.A1_at	75%	GO:0006139	nucleobase nucleoside nucleotide and nucleic acid metabolism
Xl.15543.1.A1_at	75%	GO:0006139	nucleobase nucleoside nucleotide and nucleic acid metabolism
Xl.13932.1.A1_at	75%	GO:0006139	nucleobase nucleoside nucleotide and nucleic acid metabolism
Xl.24806.1.A1_at	75%	GO:0006139	nucleobase nucleoside nucleotide and nucleic acid metabolism
Xl.25944.1.A1_at	75%	GO:0006139	nucleobase nucleoside nucleotide and nucleic acid metabolism
Xl.7974.1.S1_at	75%	GO:0006139	nucleobase nucleoside nucleotide and nucleic acid metabolism
Xl.5943.3.A1_at	75%	GO:0006139	nucleobase nucleoside nucleotide and nucleic acid metabolism
Xl.17471.1.S1_at	75%	GO:0006139	nucleobase nucleoside nucleotide and nucleic acid metabolism
Xl.2487.1.S1_at	75%	GO:0006139	nucleobase nucleoside nucleotide and nucleic acid metabolism
Xl.7528.1.A1_at	75%	GO:0006139	nucleobase nucleoside nucleotide and nucleic acid metabolism
Xl.4567.1.S1_at	75%	GO:0006139	nucleobase nucleoside nucleotide and nucleic acid metabolism
Xl.16883.1.S1_at	75%	GO:0006139	nucleobase nucleoside nucleotide and nucleic acid metabolism
Xl.13004.1.A1_at	75%	GO:0006139	nucleobase nucleoside nucleotide and nucleic acid metabolism
Xl.1236.1.S1_at	75%	GO:0006139	nucleobase nucleoside nucleotide and nucleic acid metabolism
Xl.11472.1.S1_at	75%	GO:0006139	nucleobase nucleoside nucleotide and nucleic acid metabolism
Xl.4131.1.A1_at	75%	GO:0006139	nucleobase nucleoside nucleotide and nucleic acid metabolism
Xl.6752.2.A1_at	75%	GO:0006139	nucleobase nucleoside nucleotide and nucleic acid metabolism
Xl.670.1.S1_at	75%	GO:0006139	nucleobase nucleoside nucleotide and nucleic acid metabolism
Xl.1681.1.S1_at	75%	GO:0006139	nucleobase nucleoside nucleotide and nucleic acid metabolism
Xl.7405.1.S1_at	75%	GO:0006139	nucleobase nucleoside nucleotide and nucleic acid metabolism
Xl.3834.1.A1_at	75%	GO:0006139	nucleobase nucleoside nucleotide and nucleic acid metabolism
Xl.4346.1.A1_at	75%	GO:0006139	nucleobase nucleoside nucleotide and nucleic acid metabolism
Xl.1573.1.A1_at	75%	GO:0006139	nucleobase nucleoside nucleotide and nucleic acid metabolism
Xl.14650.1.A1_at	75%	GO:0006139	nucleobase nucleoside nucleotide and nucleic acid metabolism
Xl.24533.1.S1_at	75%	GO:0006139	nucleobase nucleoside nucleotide and nucleic acid metabolism
Xl.21286.1.S1_at	75%	GO:0006139	nucleobase nucleoside nucleotide and nucleic acid metabolism
Xl.2725.1.S1_at	75%	GO:0006139	nucleobase nucleoside nucleotide and nucleic acid metabolism
Xl.3467.1.A1_at	75%	GO:0006139	nucleobase nucleoside nucleotide and nucleic acid metabolism
Xl.4301.1.A1_at	75%	GO:0006139	nucleobase nucleoside nucleotide and nucleic acid metabolism
Xl.8613.1.A1_at	75%	GO:0006139	nucleobase nucleoside nucleotide and nucleic acid metabolism
Xl.6934.1.A1_at	75%	GO:0006139	nucleobase nucleoside nucleotide and nucleic acid metabolism
Xl.649.1.S1_at	75%	GO:0006139	nucleobase nucleoside nucleotide and nucleic acid metabolism
Xl.10024.1.S1_at	75%	GO:0006139	nucleobase nucleoside nucleotide and nucleic acid metabolism
Xl.3569.1.A1_at	75%	GO:0006139	nucleobase nucleoside nucleotide and nucleic acid metabolism
Xl.25076.1.S1_at	75%	GO:0006139	nucleobase nucleoside nucleotide and nucleic acid metabolism
Xl.22995.1.S1_at	75%	GO:0006139	nucleobase nucleoside nucleotide and nucleic acid metabolism
Xl.9780.1.S1_at	75%	GO:0006139	nucleobase nucleoside nucleotide and nucleic acid metabolism
Xl.5894.2.S1_at	75%	GO:0006139	nucleobase nucleoside nucleotide and nucleic acid metabolism
Xl.25221.1.S1_s_at	75%	GO:0006139	nucleobase nucleoside nucleotide and nucleic acid metabolism
Xl.14441.2.A1_at	75%	GO:0006139	nucleobase nucleoside nucleotide and nucleic acid metabolism
Xl.5245.1.A1_at	75%	GO:0006139	nucleobase nucleoside nucleotide and nucleic acid metabolism
Xl.6554.1.S1_at	75%	GO:0006139	nucleobase nucleoside nucleotide and nucleic acid metabolism
Xl.7983.1.S1_at	75%	GO:0006139	nucleobase nucleoside nucleotide and nucleic acid metabolism
[truncated: 19,273 more rows]
